# Supplementary material for: N,N-Bis(diphenyl­phosphan­yl)cyclo­­penta­namine
Source: Acta Crystallogr Sect E Struct Rep Online. 2010 Nov 27;66(Pt 12):o3322–3. doi: 10.1107/S1600536810048907 (PMC3011404; doi:10.1107/S1600536810048907)
Supplement: Supplementary file 2 [file e-66-o3322-Isup2.hkl]

#
# h,k,l, Fc-squared, Fo-squared, sigma(Fo-squared) and status flag
#
data_I
_shelx_title ' 10Lie3_0m in P-1'
_shelx_refln_list_code          4
_shelx_F_calc_maximum      131.24
_exptl_crystal_F_000       480.00
_reflns_d_resolution_high  0.7503
 
loop_
 _symmetry_equiv_pos_as_xyz
 'x, y, z'
 '-x, -y, -z'
 
_cell_length_a     8.8030
_cell_length_b    11.1660
_cell_length_c    12.6850
_cell_angle_alpha  97.144
_cell_angle_beta  101.261
_cell_angle_gamma  99.707
 
_shelx_F_squared_multiplier     1.000
 
loop_
 _refln_index_h
 _refln_index_k
 _refln_index_l
 _refln_F_squared_calc
 _refln_F_squared_meas
 _refln_F_squared_sigma
 _refln_observed_status
   2   0   0        9.35       12.20      0.84 o
   3   0   0     2053.68     2022.81     21.38 o
   4   0   0      277.44      259.13      4.98 o
   5   0   0      141.49      159.47      4.23 o
   6   0   0      270.09      248.20      7.42 o
   7   0   0      789.36      788.79     16.10 o
   8   0   0      190.00      197.09      8.16 o
   9   0   0      350.47      353.97     16.20 o
  10   0   0      191.97      195.45     12.52 o
  11   0   0       32.62       21.91      9.78 o
 -10   1   0      217.68      205.66     19.28 o
  -9   1   0        0.11        4.02      2.65 o
  -8   1   0       23.68       23.25      3.34 o
  -7   1   0      297.98      292.76      7.21 o
  -6   1   0        8.15       10.89      2.04 o
  -5   1   0      863.68      899.91     12.62 o
  -4   1   0     1007.51     1012.94     10.57 o
  -3   1   0      169.53      161.79      3.48 o
  -2   1   0      185.92      174.38      3.04 o
   1   1   0     4949.27     5020.25     80.90 o
   2   1   0     6688.84     6568.14     54.44 o
   3   1   0       13.00       10.11      1.36 o
   4   1   0     2480.46     2582.24     26.45 o
   5   1   0        0.78       -0.06      1.19 o
   6   1   0      511.91      509.32     11.01 o
   7   1   0      135.94      142.92      9.70 o
   8   1   0       56.43       60.72      7.78 o
   9   1   0       75.29       80.13      8.52 o
  10   1   0       35.89       46.96     26.07 o
  11   1   0      406.95      444.80     27.88 o
 -11   2   0       96.42      105.72     13.58 o
 -10   2   0        1.25        5.36      3.65 o
  -9   2   0        0.18        0.42      2.87 o
  -8   2   0      616.81      612.65     16.06 o
  -7   2   0      688.27      697.59     11.48 o
  -6   2   0      293.17      315.97      6.24 o
  -5   2   0      233.83      241.81      6.13 o
  -4   2   0      500.25      539.56      9.89 o
  -3   2   0        3.01        4.48      1.63 o
  -2   2   0     4495.21     4422.41     56.59 o
  -1   2   0     1366.92     1283.48     14.29 o
   0   2   0      910.07      846.94     42.05 o
   1   2   0    16057.82    16270.77    158.05 o
   2   2   0      182.67      189.64      4.65 o
   3   2   0      697.69      687.41     10.91 o
   4   2   0        7.47        8.20      1.78 o
   5   2   0       18.61       10.97      2.36 o
   6   2   0        2.54        6.20      2.77 o
   7   2   0      352.42      374.66     21.81 o
   8   2   0       19.68       17.65      4.91 o
   9   2   0      213.21      263.58     14.74 o
  10   2   0       36.11       50.71      8.33 o
 -11   3   0      143.46      200.41     16.84 o
 -10   3   0        0.78       -0.18      4.53 o
  -9   3   0      276.77      259.36     18.74 o
  -8   3   0       94.42       87.41      6.13 o
  -7   3   0      875.71      878.04     15.58 o
  -6   3   0      284.14      287.86      6.18 o
  -5   3   0     1618.15     1568.03     19.81 o
  -4   3   0      282.39      270.41      5.58 o
  -3   3   0     1428.93     1461.71     21.21 o
  -2   3   0      190.74      192.31      5.01 o
  -1   3   0     1196.77     1139.80     14.16 o
   0   3   0      914.06      905.80     13.63 o
   1   3   0     2616.20     2603.35     32.68 o
   2   3   0      754.33      819.80     19.28 o
   3   3   0      210.36      277.26     10.97 o
   4   3   0      638.42      656.41     15.67 o
   5   3   0        8.29        3.99      2.51 o
   6   3   0        6.94        1.86      2.95 o
   7   3   0        9.73       -1.52      5.97 o
   8   3   0       33.32       24.15      6.25 o
   9   3   0      123.61      116.93     11.60 o
  10   3   0       34.34       35.66     12.67 o
 -11   4   0        0.14       -0.91      5.79 o
 -10   4   0        8.38       11.22      5.61 o
  -9   4   0      264.76      255.89     13.49 o
  -8   4   0       21.21       20.31      7.15 o
  -7   4   0      250.56      263.59      6.42 o
  -6   4   0      282.71      240.38      5.79 o
  -5   4   0      260.12      269.49     10.24 o
  -4   4   0      290.89      294.38      7.18 o
  -3   4   0      600.97      602.62     10.48 o
  -2   4   0      270.66      321.96      9.17 o
  -1   4   0      209.73      189.96      5.51 o
   0   4   0     1904.92     1882.77     25.52 o
   1   4   0        0.03       -0.81      1.69 o
   2   4   0      819.67      745.14     13.91 o
   3   4   0      772.97      661.25     16.15 o
   4   4   0      226.24      213.30     13.83 o
   5   4   0      262.15      269.14     11.31 o
   6   4   0      693.44      664.68     18.41 o
   7   4   0      166.85      175.36     13.66 o
   8   4   0       72.92       56.47      8.97 o
   9   4   0      122.74      152.25     23.35 o
  10   4   0       21.74       42.18     14.84 o
 -11   5   0        2.39        8.51      5.79 o
 -10   5   0        6.89       10.86      5.43 o
  -9   5   0        8.30        1.07      3.06 o
  -8   5   0       50.69       38.24      4.44 o
  -7   5   0        5.28        5.26      2.00 o
  -6   5   0       41.23       35.22      4.60 o
  -5   5   0      717.18      728.14     13.79 o
  -4   5   0      194.08      152.49      5.38 o
  -3   5   0        4.48       10.88      2.13 o
  -2   5   0     1557.56     1557.64     26.29 o
  -1   5   0      220.73      224.76      8.16 o
   0   5   0       15.27       21.85      2.87 o
   1   5   0      482.42      450.03     12.77 o
   2   5   0     4365.55     4674.75     58.47 o
   3   5   0      688.32      676.56     17.45 o
   4   5   0     1755.47     1738.98     48.40 o
   5   5   0      359.26      323.98     20.85 o
   6   5   0      118.06       97.28     10.37 o
   7   5   0      143.61      156.09     21.72 o
   8   5   0      447.59      486.80     35.30 o
   9   5   0       21.19        3.44      9.41 o
 -11   6   0        2.72        4.16      5.07 o
 -10   6   0       90.36       97.03     11.41 o
  -9   6   0      219.65      237.74     12.67 o
  -8   6   0       34.98       34.39      4.54 o
  -7   6   0      449.95      453.08     10.54 o
  -6   6   0      880.05      808.67     19.74 o
  -5   6   0      171.60      174.40      6.48 o
  -4   6   0       18.42       14.32      2.44 o
  -3   6   0      144.39      183.41      7.76 o
  -2   6   0      948.28      959.73     30.82 o
  -1   6   0      180.44      218.54      8.88 o
   0   6   0       14.27       18.46      3.05 o
   1   6   0      175.69      188.40      9.39 o
   2   6   0       57.82       47.78      5.75 o
   3   6   0       25.20       25.49      4.81 o
   4   6   0       76.90       83.50      7.95 o
   5   6   0     1612.83     1554.64     42.39 o
   6   6   0      303.05      347.22     34.03 o
   7   6   0       32.41       18.83     10.68 o
   8   6   0       33.07       42.36     14.30 o
   9   6   0      137.57      142.47     25.71 o
 -11   7   0      310.21      307.22     19.37 o
 -10   7   0       86.55       89.97     11.22 o
  -9   7   0      205.88      217.45     10.49 o
  -8   7   0      293.83      306.35     12.24 o
  -7   7   0     1438.69     1373.04     40.28 o
  -6   7   0      355.12      333.62     12.58 o
  -5   7   0      782.26      765.12     17.15 o
  -4   7   0      106.83      104.87      7.05 o
  -3   7   0      598.55      601.48     15.70 o
  -2   7   0      423.73      382.99     15.42 o
  -1   7   0       80.86       77.36      6.69 o
   0   7   0      114.60      112.75      6.83 o
   1   7   0        0.22        0.59      2.10 o
   2   7   0      446.25      434.65     14.97 o
   3   7   0      210.25      207.60     12.42 o
   4   7   0      164.48      129.98     13.94 o
   5   7   0        1.99       -0.88      6.97 o
   6   7   0       39.09       30.96     13.58 o
   7   7   0       87.30       57.57     18.10 o
   8   7   0        0.22       -3.26     10.68 o
 -10   8   0      206.32      192.08     17.02 o
  -9   8   0      212.76      192.88     11.90 o
  -8   8   0      106.83       83.21     13.40 o
  -7   8   0      110.95      123.88      9.78 o
  -6   8   0     1796.96     1818.15     39.65 o
  -5   8   0      440.36      411.36     15.72 o
  -4   8   0      172.33      176.91     10.14 o
  -3   8   0     3169.63     3115.95     50.97 o
  -2   8   0        5.30        6.07      3.51 o
  -1   8   0      432.97      376.06     24.27 o
   0   8   0      178.02      157.92     10.45 o
   1   8   0       18.63       15.37      6.90 o
   2   8   0      676.59      681.51     27.54 o
   3   8   0       75.54       79.63     11.78 o
   4   8   0      324.19      322.32     23.33 o
   5   8   0       57.64       49.94     22.63 o
   6   8   0       15.51       29.51     15.21 o
   7   8   0        0.78        7.60     11.77 o
   8   8   0        7.62        8.87     12.49 o
 -10   9   0       16.34       13.58      7.42 o
  -9   9   0       27.54       15.35      5.65 o
  -8   9   0       47.61       51.50      7.97 o
  -7   9   0      216.73      226.82     13.18 o
  -6   9   0       37.44       39.77      9.14 o
  -5   9   0        3.12        8.45      4.08 o
  -4   9   0      381.48      388.31     14.01 o
  -3   9   0       27.60       22.11      4.98 o
  -2   9   0      720.22      725.31     23.19 o
  -1   9   0       58.83       66.39      7.50 o
   0   9   0        4.53        8.15      5.76 o
   1   9   0      417.88      372.18     29.42 o
   2   9   0        0.16       -4.71      4.78 o
   3   9   0       14.13       18.77      8.17 o
   4   9   0      406.44      429.44     28.74 o
   5   9   0      161.76      192.35     27.52 o
   6   9   0       13.58       -5.07     10.86 o
   7   9   0        0.19       -9.78     10.86 o
  -9  10   0        3.79        2.76      5.79 o
  -8  10   0      109.65      112.27     13.13 o
  -7  10   0       40.06       42.18      7.69 o
  -6  10   0      143.39      134.14     12.00 o
  -5  10   0      579.71      518.28     35.12 o
  -4  10   0        8.02        0.53      4.67 o
  -3  10   0        0.07        0.06      3.29 o
  -2  10   0       90.47       97.47      9.26 o
  -1  10   0        5.85        3.93      5.64 o
   0  10   0      317.28      288.67     21.95 o
   1  10   0        5.39        2.49      5.87 o
   2  10   0        3.63        3.73      9.59 o
   3  10   0        0.21       -2.90      6.08 o
   4  10   0        4.47        4.48     15.21 o
   5  10   0       48.13       31.50     16.11 o
   6  10   0       99.89      185.92     31.68 o
  -9  11   0      148.62      141.12     13.34 o
  -8  11   0      227.49      225.69     16.31 o
  -7  11   0      467.95      473.92     20.88 o
  -6  11   0      206.09      226.43     16.85 o
  -5  11   0      264.82      243.54     17.21 o
  -4  11   0        0.12        1.20      5.03 o
  -3  11   0      113.91       84.66      9.20 o
  -2  11   0      485.65      487.49     24.75 o
  -1  11   0      162.20      169.28     17.67 o
   0  11   0      196.70      186.34     24.80 o
   1  11   0      229.70      204.88     28.51 o
   2  11   0       65.19       51.90     20.91 o
   3  11   0       43.33       22.42     11.04 o
   4  11   0        1.30        1.10      8.26 o
   5  11   0       58.29       57.57     21.18 o
  -8  12   0       30.29       31.38      8.78 o
  -7  12   0      212.16      223.36     17.82 o
  -6  12   0      274.53      294.90     24.62 o
  -5  12   0        4.27       16.47     10.32 o
  -4  12   0      171.61      200.77     26.79 o
  -3  12   0      499.22      531.34     37.84 o
  -2  12   0      143.30      147.22     25.07 o
  -1  12   0      784.11      803.01     34.42 o
   0  12   0      179.76      212.99     21.70 o
   1  12   0       72.33       70.99     13.87 o
   2  12   0      138.88      204.75     31.50 o
   3  12   0      292.12      267.03     26.24 o
   4  12   0      128.19      139.12     20.09 o
  -7  13   0        0.86       11.59     11.41 o
  -6  13   0       14.01       19.19     12.13 o
  -5  13   0       75.19       40.19     15.21 o
  -4  13   0       51.53       38.20     15.57 o
  -3  13   0       55.88       63.54     18.28 o
  -2  13   0      186.09      220.50     30.96 o
  -1  13   0      529.44      579.46     31.18 o
   0  13   0       27.89       31.33     12.01 o
   1  13   0      369.71      398.58     31.59 o
   2  13   0      137.82      167.89     21.78 o
   3  13   0        0.96       -3.29      9.59 o
  -5  14   0        3.63       -7.60      8.51 o
  -4  14   0        0.21        0.91     11.04 o
  -3  14   0        9.33       24.62     12.67 o
  -2  14   0        0.40       -7.78     10.50 o
  -1  14   0       48.35       18.83     14.30 o
   0  14   0      142.24      163.39     21.25 o
   1  14   0       27.72       18.25     21.27 o
  -1 -14   1      155.09      152.68     21.80 o
   0 -14   1       18.35       36.98     12.97 o
   1 -14   1       15.22       28.97     16.11 o
   2 -14   1       53.30       33.49     14.48 o
   3 -14   1       48.33       29.51     15.03 o
   4 -14   1      102.96      103.01     22.81 o
   5 -14   1        8.16       16.66     13.76 o
  -3 -13   1        1.30       -8.20     10.11 o
  -2 -13   1      105.60      138.59     19.58 o
  -1 -13   1       48.30       85.39     28.51 o
   0 -13   1      217.53      207.71     22.22 o
   1 -13   1       48.88       41.96     16.66 o
   2 -13   1       10.02       17.20     12.49 o
   3 -13   1      168.61      230.28     30.96 o
   4 -13   1      166.46      159.13     25.89 o
   5 -13   1        1.86        3.98     10.68 o
   6 -13   1        0.20       17.02     10.50 o
   7 -13   1        3.88        4.16      9.78 o
  -4 -12   1        5.03        2.75      9.27 o
  -3 -12   1       76.20       51.60     17.11 o
  -2 -12   1      301.22      297.77     29.15 o
  -1 -12   1       52.39       51.32     11.96 o
   0 -12   1       68.43       57.79     12.32 o
   1 -12   1       69.42       85.85     14.02 o
   2 -12   1       68.93       68.25     12.58 o
   3 -12   1       40.54       37.66     13.94 o
   4 -12   1        5.35       10.50      9.41 o
   5 -12   1      299.31      340.71     33.49 o
   6 -12   1       61.47       31.58      8.65 o
   7 -12   1      197.75      209.68     17.16 o
   8 -12   1       36.32       32.13     14.21 o
  -6 -11   1        1.09        8.69     14.48 o
  -5 -11   1       30.04       21.36     16.29 o
  -4 -11   1       55.87       61.22     13.61 o
  -3 -11   1      100.86      107.30     16.01 o
  -2 -11   1       72.76       59.08     12.53 o
  -1 -11   1        4.49       -0.48      5.83 o
   0 -11   1       11.09        4.37      7.15 o
   1 -11   1       22.66       16.24      7.62 o
   2 -11   1       43.08       27.46      8.37 o
   3 -11   1       95.48       92.69      9.48 o
   4 -11   1       10.38        4.66      5.39 o
   5 -11   1       48.08       63.04      9.64 o
   6 -11   1       76.57       62.39     10.86 o
   7 -11   1       45.37       44.31      8.57 o
   8 -11   1        2.14        1.81      6.02 o
   9 -11   1      162.15      198.55     36.03 o
  -6 -10   1        7.79       20.64     14.84 o
  -5 -10   1      314.36      333.47     39.10 o
  -4 -10   1      193.28      197.69     20.55 o
  -3 -10   1       17.85        0.72      6.91 o
  -2 -10   1       71.40       74.06     12.47 o
  -1 -10   1      230.75      228.12     20.15 o
   0 -10   1      142.76      150.49     16.06 o
   1 -10   1        3.86        0.46      5.25 o
   2 -10   1        5.30        1.33      3.72 o
   3 -10   1      518.11      487.85     30.43 o
   4 -10   1      675.86      674.54     24.22 o
   5 -10   1       72.50       78.02     13.49 o
   6 -10   1       21.07        6.71      5.17 o
   7 -10   1       23.58       14.57      9.23 o
   8 -10   1      119.46      104.90     12.22 o
   9 -10   1       38.18       29.16      7.34 o
  -7  -9   1      131.15      140.66     25.71 o
  -6  -9   1      239.66      263.41     34.40 o
  -5  -9   1       21.12       11.65     23.08 o
  -4  -9   1      122.53      130.40     23.17 o
  -3  -9   1      138.06      152.15     16.19 o
  -2  -9   1      676.90      672.74     28.65 o
  -1  -9   1      680.84      643.09     26.99 o
   0  -9   1     1491.58     1512.74     33.07 o
   1  -9   1     1325.12     1241.56     28.70 o
   2  -9   1      292.10      259.55     12.91 o
   3  -9   1       73.98       82.27      7.79 o
   4  -9   1      785.16      810.92     22.39 o
   5  -9   1        0.59       -0.29      3.70 o
   6  -9   1      480.13      490.13     18.53 o
   7  -9   1      468.80      465.28     18.04 o
   8  -9   1       47.95       36.66     11.68 o
   9  -9   1       32.06       31.77      6.64 o
  10  -9   1       19.00       23.30      7.69 o
  -8  -8   1        1.26       -4.53      9.96 o
  -7  -8   1       86.02       57.21     18.10 o
  -6  -8   1        2.25        1.63      9.78 o
  -5  -8   1      321.01      317.65     23.49 o
  -4  -8   1        0.73        0.16      5.34 o
  -3  -8   1       19.10       13.94      6.87 o
  -2  -8   1      153.65      189.79     27.34 o
  -1  -8   1      192.56      219.75     12.68 o
   0  -8   1      115.60       98.62      9.70 o
   1  -8   1       42.38       41.62      5.67 o
   2  -8   1     1789.45     1757.19     33.78 o
   3  -8   1       76.39       94.34      7.71 o
   4  -8   1      176.03      203.52     11.17 o
   5  -8   1      368.63      350.13     16.20 o
   6  -8   1        8.16       15.37      4.86 o
   7  -8   1       89.45       99.12      9.05 o
   8  -8   1      223.19      202.19     27.06 o
   9  -8   1        4.94        7.77      4.79 o
  10  -8   1        5.80       15.44      5.98 o
  -9  -7   1       51.54       70.42     20.46 o
  -8  -7   1       23.95        2.72     11.59 o
  -7  -7   1        0.44       -3.98      9.05 o
  -6  -7   1      138.11      128.90     21.91 o
  -5  -7   1       31.79       16.40      6.48 o
  -4  -7   1       34.84       30.49      5.82 o
  -3  -7   1        3.23        4.07      3.42 o
  -2  -7   1        0.12       -1.03      2.33 o
  -1  -7   1       63.66       49.14      9.10 o
   0  -7   1      726.54      695.46     15.17 o
   1  -7   1       37.69       45.65      5.27 o
   2  -7   1       44.12       37.39      4.82 o
   3  -7   1      209.98      201.49      9.04 o
   4  -7   1       15.29        9.54      3.03 o
   5  -7   1      604.18      616.17     15.36 o
   6  -7   1       99.39       80.11     14.21 o
   7  -7   1       72.68       64.19     10.86 o
   8  -7   1        0.04       -0.23      3.38 o
   9  -7   1       71.70       74.63      8.78 o
  10  -7   1       58.71       59.02     10.32 o
  -9  -6   1       99.64       76.22     19.37 o
  -8  -6   1      194.54      239.15     29.69 o
  -7  -6   1      124.61      173.25     25.34 o
  -6  -6   1        2.71        0.95      4.74 o
  -5  -6   1      972.76     1005.69     25.00 o
  -4  -6   1      387.08      388.34     14.28 o
  -3  -6   1      121.04      123.43      9.44 o
  -2  -6   1      330.89      363.97     10.53 o
  -1  -6   1      112.54      131.15     10.27 o
   0  -6   1      142.69      178.13      7.30 o
   1  -6   1     1226.63     1204.27     25.69 o
   2  -6   1        2.60        5.45      2.47 o
   3  -6   1       10.92       11.31      2.89 o
   4  -6   1      374.26      387.66      9.74 o
   5  -6   1      555.00      525.87     11.37 o
   6  -6   1        0.82       -0.97      1.49 o
   7  -6   1       11.98       14.65      3.83 o
   8  -6   1       41.48       51.41      5.95 o
   9  -6   1      203.68      191.43     10.44 o
  10  -6   1        3.82       -0.63      3.84 o
  11  -6   1       26.39       25.89      7.78 o
  -9  -5   1       58.67       35.66     13.76 o
  -8  -5   1      268.34      286.40     30.41 o
  -7  -5   1      150.80      190.16     24.53 o
  -6  -5   1       89.24       91.60     12.67 o
  -5  -5   1      467.53      472.74     15.39 o
  -4  -5   1       73.95       60.68      6.29 o
  -3  -5   1      514.52      494.48     14.40 o
  -2  -5   1      229.44      211.55      7.79 o
  -1  -5   1      167.19      168.50      7.68 o
   0  -5   1      426.29      385.48     11.81 o
   1  -5   1       34.40       44.50      3.61 o
   2  -5   1       10.51        4.68      2.26 o
   3  -5   1      563.05      594.01     11.72 o
   4  -5   1      169.59      152.44      5.77 o
   5  -5   1       22.30       13.68      2.18 o
   6  -5   1     2033.55     2026.76     29.79 o
   7  -5   1      829.54      823.83     32.50 o
   8  -5   1       36.55       42.72      5.36 o
   9  -5   1       25.19       27.60      5.12 o
  10  -5   1        0.10       -1.76      3.77 o
  11  -5   1       22.25       28.60      8.51 o
 -10  -4   1       35.86       25.16     13.94 o
  -9  -4   1        0.73        5.89      5.81 o
  -8  -4   1      185.92      191.02     14.57 o
  -7  -4   1      132.67      133.50     11.41 o
  -6  -4   1        8.06       13.84      3.95 o
  -5  -4   1      780.37      770.23     24.82 o
  -4  -4   1      659.13      670.81     16.54 o
  -3  -4   1      203.18      213.40      7.15 o
  -2  -4   1       12.71       11.70      2.02 o
  -1  -4   1     1758.53     1715.40     24.22 o
   0  -4   1     1188.87     1141.11     17.36 o
   1  -4   1     1795.81     1718.98     26.18 o
   2  -4   1     2666.80     2696.31     34.33 o
   3  -4   1      340.67      356.68      7.84 o
   4  -4   1     1848.79     1843.01     28.07 o
   5  -4   1     2239.48     2181.08     26.94 o
   6  -4   1      288.44      297.36     14.12 o
   7  -4   1      703.30      668.07     17.16 o
   8  -4   1      744.31      754.62     32.68 o
   9  -4   1        0.01       -0.17      3.06 o
  10  -4   1      349.20      350.37     13.37 o
  11  -4   1      249.76      250.73     18.10 o
 -10  -3   1      196.43      201.67     16.93 o
  -9  -3   1       50.84       53.77      8.24 o
  -8  -3   1        0.49       -3.11      3.85 o
  -7  -3   1      120.70      109.33     14.48 o
  -6  -3   1       11.80       21.51      7.38 o
  -5  -3   1       58.76       43.78      7.67 o
  -4  -3   1      281.41      290.32      9.44 o
  -3  -3   1      528.39      606.12     11.80 o
  -2  -3   1     2262.10     2293.98     30.82 o
  -1  -3   1       27.00       24.05      2.47 o
   0  -3   1      124.28      120.34      5.54 o
   1  -3   1       14.95       11.60      1.60 o
   2  -3   1       52.92       51.49      4.39 o
   3  -3   1      265.93      234.36      5.77 o
   4  -3   1       77.15       78.85      2.97 o
   5  -3   1       35.00       40.71      3.63 o
   6  -3   1      963.06      890.55     42.06 o
   7  -3   1      671.88      668.09     17.92 o
   8  -3   1       69.14       67.27      6.34 o
   9  -3   1      182.65      199.72     12.13 o
  10  -3   1      178.75      170.16     11.01 o
  11  -3   1       42.93       28.42      9.05 o
 -11  -2   1      140.13      148.10     13.16 o
 -10  -2   1       55.03       65.18      8.96 o
  -9  -2   1        0.25        1.25      6.97 o
  -8  -2   1      714.32      700.03     21.70 o
  -7  -2   1      556.54      558.86     17.83 o
  -6  -2   1        0.83        3.26      2.14 o
  -5  -2   1      142.16      122.59      5.60 o
  -4  -2   1        2.15        3.79      1.53 o
  -3  -2   1       29.63       39.43      2.68 o
  -2  -2   1       22.90       22.02      1.69 o
  -1  -2   1      328.29      317.63      5.06 o
   0  -2   1     3587.13     3269.69     95.66 o
   1  -2   1     5401.99     5193.11     51.93 o
   2  -2   1       30.91       19.82      1.83 o
   3  -2   1       27.20       23.98      2.19 o
   4  -2   1      306.84      314.67      7.22 o
   5  -2   1       98.07      100.48      4.24 o
   6  -2   1       87.47       86.64      6.05 o
   7  -2   1        0.00       -0.01      2.39 o
   8  -2   1      316.57      302.07     22.45 o
   9  -2   1       43.62       48.82      7.97 o
  10  -2   1       44.58       44.58      6.46 o
  11  -2   1       47.26       52.32     10.68 o
 -11  -1   1       11.11        9.43      5.72 o
 -10  -1   1      325.08      351.96     15.34 o
  -9  -1   1      202.88      202.71     23.26 o
  -8  -1   1        6.05        5.30      3.71 o
  -7  -1   1     1295.91     1282.48     28.56 o
  -6  -1   1      228.23      210.91      8.13 o
  -5  -1   1      316.37      320.64      6.69 o
  -4  -1   1       41.19       15.71      2.05 o
  -3  -1   1     1109.81     1045.28     11.99 o
  -2  -1   1     3969.45     3931.55     30.96 o
  -1  -1   1     2040.76     1946.64     26.51 o
   1  -1   1        9.52        9.47      2.26 o
   2  -1   1      549.58      556.18      5.78 o
   3  -1   1      414.38      392.74      5.52 o
   4  -1   1      205.56      217.47      4.54 o
   5  -1   1        1.54        0.67      0.99 o
   6  -1   1      508.45      495.24      9.57 o
   7  -1   1        3.51        0.10      1.82 o
   8  -1   1      357.16      378.48     14.18 o
   9  -1   1      132.28      125.40     10.28 o
  10  -1   1       47.79       37.15      7.24 o
  11  -1   1        0.26       -5.61      7.24 o
 -11   0   1       75.18       89.97     11.95 o
 -10   0   1        1.69        3.29      5.70 o
  -9   0   1       55.58       55.07      6.35 o
  -8   0   1      127.19      105.72      7.70 o
  -7   0   1      145.89      157.67      5.32 o
  -6   0   1       94.66      103.64      4.01 o
  -5   0   1      196.79      155.40      3.85 o
  -4   0   1      231.95      221.46      3.53 o
  -3   0   1      199.90      191.51      4.04 o
  -2   0   1     6399.48     6531.16     82.18 o
   2   0   1     8664.15     8563.09     70.15 o
   3   0   1      644.30      672.79      8.65 o
   4   0   1      450.67      430.74      6.88 o
   5   0   1     1281.12     1217.13     14.88 o
   6   0   1      144.20      140.35      4.69 o
   7   0   1      117.25      124.03      7.59 o
   8   0   1      356.25      369.42     11.60 o
   9   0   1       20.31       18.10      8.15 o
  10   0   1      322.24      350.66     24.08 o
  11   0   1      115.07      161.30     19.91 o
 -10   1   1      117.77      114.00     11.50 o
  -9   1   1      147.93      144.29      6.66 o
  -8   1   1        5.81        4.15      2.05 o
  -7   1   1        2.38        2.62      1.36 o
  -6   1   1       75.48       82.93      2.73 o
  -5   1   1       30.15       28.69      2.58 o
  -4   1   1        2.33        1.05      1.46 o
  -1   1   1        2.42       -0.73      0.37 o
   1   1   1     2331.15     2251.60     21.89 o
   2   1   1      296.50      297.34      4.64 o
   3   1   1      436.24      430.40      7.75 o
   4   1   1        7.49        3.94      1.36 o
   5   1   1      580.73      573.13      9.46 o
   6   1   1      376.12      370.22      8.65 o
   7   1   1     1459.47     1422.19     32.81 o
   8   1   1      195.02      205.69     22.72 o
   9   1   1      338.01      369.54     16.20 o
  10   1   1       49.74       40.37     11.95 o
 -10   2   1       22.87        8.87      4.71 o
  -9   2   1      255.26      244.73      7.19 o
  -8   2   1      798.90      784.20     13.61 o
  -7   2   1      103.85      100.36      2.98 o
  -6   2   1      172.35      175.23      5.38 o
  -5   2   1     1471.50     1530.38     22.06 o
  -4   2   1        9.84       11.59      2.17 o
  -3   2   1      152.86      152.63      4.35 o
  -2   2   1     1989.35     1956.21     32.96 o
  -1   2   1     7262.84     7206.79     80.07 o
   0   2   1     6819.06     6723.99     67.29 o
   1   2   1        2.04       -1.71      1.23 o
   2   2   1        7.78        9.88      1.73 o
   3   2   1     3669.05     3985.62     56.83 o
   4   2   1       40.14       42.99      3.59 o
   5   2   1      215.93      219.94     10.92 o
   6   2   1       10.23        5.00      3.04 o
   7   2   1       66.76       66.64      7.84 o
   8   2   1        8.16        4.68      4.11 o
   9   2   1       15.53       16.95      5.74 o
  10   2   1      114.46      117.37     13.58 o
 -11   3   1        1.01       -3.26      4.34 o
 -10   3   1      235.13      220.50     13.03 o
  -9   3   1       20.90       20.64      4.71 o
  -8   3   1       57.09       44.42      8.78 o
  -7   3   1      161.69      152.13      6.23 o
  -6   3   1     1436.96     1496.90     22.46 o
  -5   3   1      419.32      422.38     16.29 o
  -4   3   1     1394.66     1414.46     25.60 o
  -3   3   1      579.08      547.17      9.29 o
  -2   3   1     2305.00     2366.72     28.93 o
  -1   3   1      282.79      266.00      5.34 o
   0   3   1     2513.55     2465.82     30.83 o
   1   3   1     2860.88     2854.28     35.85 o
   2   3   1      541.60      524.26     10.64 o
   3   3   1     2792.04     2842.34     44.16 o
   4   3   1      424.35      450.60     13.69 o
   5   3   1      690.52      703.67     20.05 o
   6   3   1       75.99       75.89      8.12 o
   7   3   1        7.99        8.40      4.08 o
   8   3   1       69.71       54.08      9.23 o
   9   3   1       56.95       55.35      9.17 o
  10   3   1        0.06        8.33     11.22 o
 -11   4   1       16.30        8.87      4.89 o
 -10   4   1      147.81      156.05     10.68 o
  -9   4   1      245.57      217.60     11.22 o
  -8   4   1       70.85       71.43      5.07 o
  -7   4   1       22.40       20.56      1.95 o
  -6   4   1      641.72      688.59     10.48 o
  -5   4   1       89.24       82.93      3.56 o
  -4   4   1     1813.94     1874.61     26.75 o
  -3   4   1      977.26     1062.31     15.59 o
  -2   4   1      174.46      167.04      5.26 o
  -1   4   1      144.51      133.45      6.25 o
   0   4   1      351.46      426.69     10.01 o
   1   4   1     2590.89     2587.59     42.17 o
   2   4   1     1070.74     1042.95     17.80 o
   3   4   1        4.61        1.25      2.25 o
   4   4   1     2666.67     2659.95     51.38 o
   5   4   1      657.27      675.33     20.38 o
   6   4   1       11.91        9.26      4.01 o
   7   4   1      201.17      205.59     15.17 o
   8   4   1      481.70      478.47     33.31 o
   9   4   1       40.93       47.43     15.57 o
  10   4   1       84.97       91.97     20.09 o
 -11   5   1       16.60       19.37      5.79 o
 -10   5   1      130.92      152.79     10.68 o
  -9   5   1        0.74        1.81      3.62 o
  -8   5   1        0.76        5.37      1.90 o
  -7   5   1       15.23       16.11      2.25 o
  -6   5   1      257.34      256.45      7.10 o
  -5   5   1      253.90      256.63     19.37 o
  -4   5   1       11.23        8.50      2.04 o
  -3   5   1       27.84       26.64      4.11 o
  -2   5   1       10.35       13.09      3.43 o
  -1   5   1      166.69      146.44      7.26 o
   0   5   1       25.05       41.52      3.92 o
   1   5   1     1123.59     1295.52     25.28 o
   2   5   1      259.22      311.35      9.36 o
   3   5   1     1145.34     1127.04     24.73 o
   4   5   1     1222.25     1237.74     27.22 o
   5   5   1     1139.30     1147.69     26.72 o
   6   5   1       59.27       74.00      9.61 o
   7   5   1      187.21      183.39     24.98 o
   8   5   1       44.80       38.56     13.94 o
   9   5   1        5.63        9.78     11.41 o
 -11   6   1      190.40      246.21     14.84 o
 -10   6   1        7.38        9.41      4.89 o
  -9   6   1       38.36       43.27      6.70 o
  -8   6   1        0.83        3.78      3.35 o
  -7   6   1       63.07       59.33      5.70 o
  -6   6   1        0.01        2.00      1.91 o
  -5   6   1      129.10      112.95      5.48 o
  -4   6   1      470.01      430.10     13.18 o
  -3   6   1       61.28       53.76      4.80 o
  -2   6   1      152.83      174.60     14.06 o
  -1   6   1        3.86        5.64      3.96 o
   0   6   1      550.06      596.62     13.20 o
   1   6   1       23.92       36.20      4.90 o
   2   6   1      240.21      285.20     10.32 o
   3   6   1      557.12      558.80     22.99 o
   4   6   1        0.79        5.38      3.80 o
   5   6   1      479.84      425.63     21.55 o
   6   6   1       47.32       43.27     14.48 o
   7   6   1      270.58      257.61     30.59 o
   8   6   1        3.21       -0.54     10.32 o
   9   6   1        0.00      -10.50      9.96 o
 -11   7   1       23.75       24.98      7.42 o
 -10   7   1      578.34      619.14     24.98 o
  -9   7   1      165.56      195.66      9.28 o
  -8   7   1       24.50       24.21      4.40 o
  -7   7   1       79.48       88.20      7.31 o
  -6   7   1     1059.82     1047.49     25.18 o
  -5   7   1     1309.69     1267.83     29.78 o
  -4   7   1       12.16       10.18      3.13 o
  -3   7   1     1892.42     1900.15     33.51 o
  -2   7   1       43.24       51.32      5.61 o
  -1   7   1      218.07      209.52     10.47 o
   0   7   1      128.52      111.88      8.38 o
   1   7   1        8.68        6.53      2.74 o
   2   7   1      285.62      280.03     10.85 o
   3   7   1      429.40      417.01     15.55 o
   4   7   1      185.29      174.71     21.00 o
   5   7   1      778.73      743.82     30.74 o
   6   7   1        1.94       -9.78      6.70 o
   7   7   1       41.81       54.49     16.66 o
   8   7   1       13.73       -7.42     10.14 o
 -10   8   1       47.45       38.20      8.87 o
  -9   8   1       38.03       40.16      6.11 o
  -8   8   1       99.89      120.23     15.66 o
  -7   8   1        5.01        5.68      3.78 o
  -6   8   1      120.39      120.16      9.52 o
  -5   8   1        0.57       -2.35      3.06 o
  -4   8   1      840.20      827.93     19.96 o
  -3   8   1        4.12       -2.98      2.93 o
  -2   8   1      991.60     1040.94     32.85 o
  -1   8   1      706.26      736.58     19.95 o
   0   8   1       54.92       43.60      9.47 o
   1   8   1       28.27        8.19      5.47 o
   2   8   1       89.43       91.45     12.35 o
   3   8   1      213.64      187.70     35.48 o
   4   8   1      719.50      724.56     65.35 o
   5   8   1      534.24      543.39     27.50 o
   6   8   1       20.92       -3.44      9.78 o
   7   8   1      176.99      139.76     26.43 o
   8   8   1       29.59       55.94     21.00 o
 -10   9   1        1.76       -3.08      6.16 o
  -9   9   1        2.91       -2.44      4.13 o
  -8   9   1        0.07       -0.22      4.33 o
  -7   9   1      157.78      146.14     11.29 o
  -6   9   1        5.14        4.89      3.84 o
  -5   9   1      109.46      114.05     10.35 o
  -4   9   1      465.29      449.97     15.20 o
  -3   9   1      121.44      120.03     19.07 o
  -2   9   1      230.28      220.33     14.00 o
  -1   9   1      445.78      435.91     16.18 o
   0   9   1       82.74       67.17     11.10 o
   1   9   1       11.11        1.74      5.63 o
   2   9   1      297.49      303.08     22.91 o
   3   9   1       74.20       86.96     14.12 o
   4   9   1      203.98      165.98     18.50 o
   5   9   1       51.05       59.09     12.81 o
   6   9   1      557.71      584.20     44.72 o
   7   9   1        2.15      -21.00     10.50 o
  -9  10   1      283.27      280.79     38.74 o
  -8  10   1      563.87      607.63     21.93 o
  -7  10   1       18.29       24.30      6.39 o
  -6  10   1        0.06       -3.19      3.83 o
  -5  10   1       10.44        3.80      4.61 o
  -4  10   1       57.43       42.53      7.65 o
  -3  10   1       16.50        6.40      4.34 o
  -2  10   1      646.48      666.92     41.14 o
  -1  10   1      168.52      155.34     24.53 o
   0  10   1      313.79      310.87     22.78 o
   1  10   1        5.71        8.84      6.52 o
   2  10   1       74.19       68.21     12.35 o
   3  10   1       35.49       27.46     10.05 o
   4  10   1        4.81        4.36      7.91 o
   5  10   1      242.37      244.40     34.94 o
   6  10   1        3.77       -6.88     11.41 o
  -9  11   1       26.63       28.12      7.67 o
  -8  11   1       28.24       20.93      9.59 o
  -7  11   1      386.33      414.24     19.38 o
  -6  11   1      339.84      356.49     19.25 o
  -5  11   1       13.10       12.06      6.57 o
  -4  11   1      281.50      294.53     28.78 o
  -3  11   1      226.29      244.00     18.01 o
  -2  11   1      162.87      154.65     16.79 o
  -1  11   1      165.08      168.49     17.96 o
   0  11   1       80.04      115.26     33.94 o
   1  11   1      136.02      133.65     17.47 o
   2  11   1      202.17      219.53     21.82 o
   3  11   1      157.00      127.27     22.18 o
   4  11   1        9.74        0.44      9.23 o
   5  11   1       10.41       -7.42     13.03 o
  -8  12   1      128.14      127.84     49.88 o
  -7  12   1      155.64      176.58     19.10 o
  -6  12   1      180.95      190.23     16.57 o
  -5  12   1      107.64      103.45     12.69 o
  -4  12   1      102.30      106.99     20.46 o
  -3  12   1      140.17      177.23     25.89 o
  -2  12   1     1010.11     1047.10     39.55 o
  -1  12   1      576.25      614.71     64.45 o
   0  12   1        1.79       -4.22      7.55 o
   1  12   1      429.36      439.19     31.49 o
   2  12   1      137.69      123.33     18.02 o
   3  12   1       99.20       95.40     16.29 o
   4  12   1      121.40      115.60     33.67 o
  -7  13   1       46.90       37.29     15.39 o
  -6  13   1      135.89      149.35     24.80 o
  -5  13   1       10.09       23.17     13.94 o
  -4  13   1        1.16        0.18      9.05 o
  -3  13   1       14.04       22.09     12.49 o
  -2  13   1       14.44       12.31     11.77 o
  -1  13   1       36.74       44.60     12.59 o
   0  13   1      349.34      369.79     29.95 o
   1  13   1      212.22      240.04     26.61 o
   2  13   1      240.64      268.81     50.06 o
  -5  14   1       42.31       25.16     15.57 o
  -4  14   1       18.77        8.69     12.67 o
  -3  14   1       25.87        5.07     13.03 o
  -2  14   1      202.24      195.16     31.50 o
  -1  14   1        0.91       -4.16     11.59 o
   0  14   1       56.25       56.12     14.79 o
  -1 -14   2       25.44       19.50     11.77 o
   0 -14   2       63.58       68.88     15.34 o
   1 -14   2       21.89       20.67     11.30 o
   2 -14   2        1.54       -1.63      9.78 o
   3 -14   2      112.02      117.13     23.90 o
   4 -14   2       64.83       67.71     19.37 o
   5 -14   2        0.00       -1.63     11.59 o
  -3 -13   2       62.06       51.13     24.08 o
  -2 -13   2       69.82       94.38     16.94 o
  -1 -13   2      119.18      126.51     18.43 o
   0 -13   2       33.94       34.11     11.96 o
   1 -13   2      238.15      238.59     23.14 o
   2 -13   2        0.32       -6.34      7.24 o
   3 -13   2       10.66       34.94     15.03 o
   4 -13   2      344.62      356.64     37.47 o
   5 -13   2      499.75      500.74     37.11 o
   6 -13   2       17.71       11.95     11.59 o
   7 -13   2       58.20       61.37     16.47 o
  -5 -12   2       17.52       12.13     15.75 o
  -4 -12   2       98.92       80.75     15.91 o
  -3 -12   2       65.00       93.45     16.50 o
  -2 -12   2       34.46       26.67     10.39 o
  -1 -12   2       11.17       -1.14      7.13 o
   0 -12   2      164.66      130.39     16.77 o
   1 -12   2        0.03        2.72      6.52 o
   2 -12   2       10.60       14.45      8.20 o
   3 -12   2      139.32      168.36     24.44 o
   4 -12   2        3.96       -1.09      7.97 o
   5 -12   2       16.55       19.37     10.86 o
   6 -12   2      254.07      246.96     18.81 o
   7 -12   2      207.82      211.91     20.09 o
   8 -12   2       42.65       50.57     13.13 o
  -6 -11   2       12.37        4.34     14.12 o
  -5 -11   2        4.36      -11.95     10.86 o
  -4 -11   2       75.41       59.18     33.31 o
  -3 -11   2       39.16       29.99     10.77 o
  -2 -11   2      187.62      170.47     22.09 o
  -1 -11   2      245.00      185.70     18.87 o
   0 -11   2      214.09      238.17     20.96 o
   1 -11   2        3.67        0.41      6.61 o
   2 -11   2      144.84      133.07     14.84 o
   3 -11   2       50.92       52.60     10.36 o
   4 -11   2        9.78        6.73     12.31 o
   5 -11   2        3.13        0.73      7.06 o
   6 -11   2      173.92      195.22     15.77 o
   7 -11   2       33.20       38.34      8.38 o
   8 -11   2        0.08        1.66      5.87 o
  -7 -10   2      291.42      267.03     37.29 o
  -6 -10   2      110.12       95.04     23.53 o
  -5 -10   2       47.08       46.71     17.02 o
  -4 -10   2       33.94       42.11     11.45 o
  -3 -10   2      593.34      652.36     42.72 o
  -2 -10   2      172.97      163.12     33.49 o
  -1 -10   2       34.72       36.69      9.85 o
   0 -10   2     1133.29     1170.31     40.91 o
   1 -10   2       20.08       29.12      8.42 o
   2 -10   2       42.73       40.94      6.42 o
   3 -10   2       99.75      124.10     10.12 o
   4 -10   2      384.06      380.72     17.78 o
   5 -10   2       43.26       30.27      6.99 o
   6 -10   2       75.50       49.40      8.40 o
   7 -10   2       15.94       19.05      6.51 o
   8 -10   2      174.67      184.96     41.37 o
   9 -10   2        3.91        1.64      5.81 o
  -7  -9   2        7.88        7.60     11.95 o
  -6  -9   2       22.89       10.14     11.22 o
  -5  -9   2      259.22      288.60     23.49 o
  -4  -9   2       79.91       89.81     13.31 o
  -3  -9   2        3.37        0.67      5.36 o
  -2  -9   2       32.15       33.22      8.74 o
  -1  -9   2     1015.61     1025.43     34.82 o
   0  -9   2      759.13      773.42     21.97 o
   1  -9   2      933.88      937.92     24.14 o
   2  -9   2      352.43      394.58     14.79 o
   3  -9   2       22.17       21.78      4.82 o
   4  -9   2      448.67      441.13     15.02 o
   5  -9   2       15.66       22.71      5.85 o
   6  -9   2      706.89      646.85     22.52 o
   7  -9   2       18.06       25.72      5.95 o
   8  -9   2      107.95       99.87     10.64 o
   9  -9   2        9.23       11.88      5.88 o
  10  -9   2        0.67        4.21      5.87 o
  -8  -8   2       36.49       26.61     16.47 o
  -7  -8   2        8.59       -4.16      9.41 o
  -6  -8   2       73.05       67.89     16.66 o
  -5  -8   2        0.79       -2.88      5.95 o
  -4  -8   2       53.90       60.64     10.66 o
  -3  -8   2        2.97       -2.66      5.07 o
  -2  -8   2      160.01      142.97     21.72 o
  -1  -8   2       48.63       45.64      5.18 o
   0  -8   2      352.92      379.48     13.99 o
   1  -8   2      789.40      742.41     19.95 o
   2  -8   2      131.08      123.03      8.86 o
   3  -8   2      814.93      738.17     19.15 o
   4  -8   2       53.88       54.91      6.13 o
   5  -8   2        4.91        1.52      3.11 o
   6  -8   2      341.65      360.57     15.38 o
   7  -8   2      192.05      213.65     13.76 o
   8  -8   2       40.08       27.48      6.05 o
   9  -8   2      174.03      187.60     34.85 o
  10  -8   2       52.78       54.10     10.23 o
  -9  -7   2        0.17        6.34     12.67 o
  -8  -7   2       11.69       10.86     12.31 o
  -7  -7   2      299.32      292.73     33.49 o
  -6  -7   2      162.93      156.23     23.90 o
  -5  -7   2       16.74       17.02      6.78 o
  -4  -7   2      424.31      470.95     24.68 o
  -3  -7   2      184.40      195.93     12.08 o
  -2  -7   2      122.52      114.25      7.27 o
  -1  -7   2      690.23      670.59     15.25 o
   0  -7   2        0.30        0.14      2.11 o
   1  -7   2      200.08      210.98     10.44 o
   2  -7   2     1192.38     1161.21     24.34 o
   3  -7   2       41.21       37.86      4.92 o
   4  -7   2       19.91       19.18      3.66 o
   5  -7   2        2.62        1.51      2.73 o
   6  -7   2       56.76       51.92      6.52 o
   7  -7   2      162.90      167.00     11.23 o
   8  -7   2       73.10       69.43      7.85 o
   9  -7   2      110.16      125.21     11.41 o
  10  -7   2      135.31      160.94     21.09 o
  -9  -6   2        2.98       -6.16     11.59 o
  -8  -6   2        2.12       -3.98      7.60 o
  -7  -6   2       10.56        2.72      9.05 o
  -6  -6   2      555.08      606.02     23.18 o
  -5  -6   2      244.48      218.99     17.51 o
  -4  -6   2     1301.20     1344.64     28.70 o
  -3  -6   2      963.51     1035.50     29.74 o
  -2  -6   2       27.33       23.85      4.21 o
  -1  -6   2       10.06        2.11      1.80 o
   0  -6   2     1714.20     1716.52     26.26 o
   1  -6   2        8.51        9.20      2.88 o
   2  -6   2       81.81       96.65      6.69 o
   3  -6   2      828.91      814.20     23.49 o
   4  -6   2      281.52      306.86     18.99 o
   5  -6   2       36.47       32.84      3.85 o
   6  -6   2      534.12      549.46     28.78 o
   7  -6   2      540.69      479.80     16.20 o
   8  -6   2        2.33        2.52      3.74 o
   9  -6   2       58.08       60.34      7.36 o
  10  -6   2        2.35       -1.50      4.77 o
 -10  -5   2       31.11       18.65     13.58 o
  -9  -5   2       72.43       64.81     16.84 o
  -8  -5   2      339.30      329.84     18.22 o
  -7  -5   2       59.20       57.44      8.45 o
  -6  -5   2       61.77       55.58      7.91 o
  -5  -5   2     1171.93     1134.49     25.18 o
  -4  -5   2      136.26      113.52      8.15 o
  -3  -5   2        2.38       -0.32      2.21 o
  -2  -5   2     2955.14     3016.31     35.53 o
  -1  -5   2      501.54      464.98     12.54 o
   0  -5   2      172.44      189.94      5.64 o
   1  -5   2      561.44      534.97     11.09 o
   2  -5   2     1681.87     1656.84     28.22 o
   3  -5   2      668.47      680.07     15.03 o
   4  -5   2      208.66      224.62     10.02 o
   5  -5   2      637.35      627.82     12.72 o
   6  -5   2       28.58       20.77      9.41 o
   7  -5   2      633.94      627.95     31.14 o
   8  -5   2     1656.89     1690.13     36.47 o
   9  -5   2        7.74        3.38      5.52 o
  10  -5   2      129.13      149.05     11.20 o
  11  -5   2       99.64       77.66     13.22 o
 -10  -4   2       94.40       91.24     17.56 o
  -9  -4   2      103.96       99.16     12.40 o
  -8  -4   2      133.51      124.55     11.74 o
  -7  -4   2        0.83        0.49      3.70 o
  -6  -4   2       77.80       64.92      6.51 o
  -5  -4   2        8.14        7.28      3.09 o
  -4  -4   2      134.87      141.42      8.27 o
  -3  -4   2      916.23      898.70     16.21 o
  -2  -4   2      381.82      411.25     10.89 o
  -1  -4   2       99.18      106.07      4.33 o
   0  -4   2       45.00       57.21      4.62 o
   1  -4   2      248.47      238.04      5.33 o
   2  -4   2       21.55       42.95      2.51 o
   3  -4   2     3754.30     4000.99     56.32 o
   4  -4   2      369.21      368.23      8.70 o
   5  -4   2        4.08        3.25      1.95 o
   6  -4   2      920.19      855.88     17.78 o
   7  -4   2      384.29      379.36     13.43 o
   8  -4   2      563.42      560.73     17.65 o
   9  -4   2      305.78      326.15     13.88 o
  10  -4   2      170.01      170.64     13.76 o
  11  -4   2        1.31       -0.36      7.78 o
 -10  -3   2      127.83      110.00     19.55 o
  -9  -3   2        1.71        1.15      4.96 o
  -8  -3   2       90.85       84.50     11.77 o
  -7  -3   2      127.26      140.27     10.86 o
  -6  -3   2       23.86       21.28      9.07 o
  -5  -3   2       82.40       78.33      6.03 o
  -4  -3   2      396.77      445.49     18.08 o
  -3  -3   2     1044.93     1091.48     17.33 o
  -2  -3   2      262.77      280.73      6.13 o
  -1  -3   2       35.73       43.15      2.66 o
   0  -3   2       12.68        5.95      1.54 o
   1  -3   2        3.39        2.45      1.10 o
   2  -3   2        6.20        8.66      2.13 o
   3  -3   2      469.97      463.54      9.33 o
   4  -3   2      683.66      710.72     12.57 o
   5  -3   2      702.37      692.75     12.63 o
   6  -3   2        0.05       -0.09      1.88 o
   7  -3   2      612.50      634.68     18.18 o
   8  -3   2      102.52      101.07      8.56 o
   9  -3   2      347.96      329.39     14.19 o
  10  -3   2        0.60        4.59      4.60 o
  11  -3   2      160.09      180.44     12.94 o
 -11  -2   2       28.86       21.94      6.73 o
 -10  -2   2      158.17      176.27     12.99 o
  -9  -2   2      314.78      303.40     23.26 o
  -8  -2   2        0.21       -1.65      3.42 o
  -7  -2   2        3.79       -2.25      2.96 o
  -6  -2   2      942.30      974.58     22.81 o
  -5  -2   2      464.29      505.11     10.42 o
  -4  -2   2       65.38       46.68      2.76 o
  -3  -2   2     1739.26     1745.24     19.13 o
  -2  -2   2        0.98        1.76      0.95 o
  -1  -2   2       26.36       28.10      1.63 o
   0  -2   2      190.25      195.91      3.96 o
   1  -2   2      552.67      535.49      6.93 o
   2  -2   2      462.83      459.35      9.84 o
   3  -2   2     1209.64     1262.22     15.50 o
   4  -2   2       22.35       18.47      4.49 o
   5  -2   2        8.73       10.77      2.49 o
   6  -2   2      438.10      443.70      9.93 o
   7  -2   2      236.19      233.09     16.75 o
   8  -2   2       25.01       11.11      4.28 o
   9  -2   2      404.01      475.24     24.08 o
  10  -2   2        0.02        0.95      6.25 o
  11  -2   2       11.10        5.83      5.57 o
 -11  -1   2      147.97      137.56     10.99 o
 -10  -1   2       21.98       16.27      5.17 o
  -9  -1   2        8.60        7.99      3.95 o
  -8  -1   2      306.93      302.26     12.04 o
  -7  -1   2      317.65      311.15     11.44 o
  -6  -1   2       61.09       51.23      4.34 o
  -5  -1   2       35.75       67.50      3.68 o
  -4  -1   2      543.89      513.37     10.19 o
  -3  -1   2       31.88       44.98      3.79 o
  -2  -1   2     4546.83     4440.30     44.55 o
  -1  -1   2     1280.08     1266.11     14.40 o
   0  -1   2      502.34      164.56      7.42 o
   1  -1   2     1286.62     1265.95     18.92 o
   2  -1   2      162.75      156.98      4.37 o
   3  -1   2      771.78      834.55     25.89 o
   4  -1   2      655.81      673.11     10.48 o
   5  -1   2      289.10      260.26      6.32 o
   6  -1   2        3.11        4.16      1.85 o
   7  -1   2       79.70       79.03     13.85 o
   8  -1   2      797.03      797.23     31.68 o
   9  -1   2        2.64        0.07      3.99 o
  10  -1   2      365.24      350.40     23.17 o
  11  -1   2       58.66       61.73     13.03 o
 -11   0   2        4.60        6.34      6.34 o
 -10   0   2        9.45        3.61      3.82 o
  -9   0   2       25.83       23.19      6.06 o
  -8   0   2      166.93      176.95      8.09 o
  -7   0   2      239.17      244.81      6.57 o
  -6   0   2        8.46        4.91      1.29 o
  -5   0   2      419.30      465.06      6.82 o
  -4   0   2     1006.43     1094.67     22.43 o
  -3   0   2      227.65      199.87      3.95 o
  -2   0   2     2008.59     2053.04     27.15 o
   1   0   2    10021.94    10117.61     99.53 o
   2   0   2     2386.28     2462.30     24.64 o
   3   0   2      421.66      384.47      8.57 o
   4   0   2      223.65      195.35      4.82 o
   5   0   2     1214.26     1206.24     15.53 o
   6   0   2      545.38      548.76     10.99 o
   7   0   2      299.89      288.60     30.41 o
   8   0   2      199.64      181.05     12.94 o
   9   0   2      549.66      528.37     26.07 o
  10   0   2      381.94      431.59     27.88 o
 -11   1   2      100.37      125.28     12.13 o
 -10   1   2      249.91      255.26     13.58 o
  -9   1   2      445.75      457.94     12.48 o
  -8   1   2      104.09      107.42      4.44 o
  -7   1   2      284.06      284.61      5.19 o
  -6   1   2       61.16       65.30      3.57 o
  -5   1   2      789.15      836.89     33.13 o
  -3   1   2        1.17        0.54      1.45 o
  -2   1   2     6641.27     6747.37    105.86 o
  -1   1   2       30.63       29.59      2.40 o
   0   1   2       74.25       66.29      3.18 o
   1   1   2       12.65       12.05      1.78 o
   2   1   2      780.59      834.84     10.61 o
   3   1   2       41.29       38.27      3.27 o
   4   1   2      670.82      689.09     13.03 o
   5   1   2      185.07      181.82      6.12 o
   6   1   2      234.09      218.72      8.19 o
   7   1   2       10.24       16.00      3.82 o
   8   1   2      140.72      139.94     18.28 o
   9   1   2       55.43       60.47     14.12 o
  10   1   2       63.34       73.32     14.84 o
 -10   2   2        8.97        7.99      2.68 o
  -9   2   2      126.62      127.35      5.56 o
  -8   2   2      185.58      183.93     15.93 o
  -7   2   2      307.36      308.12     16.47 o
  -6   2   2     1754.27     1809.44     49.60 o
  -5   2   2      304.09      341.07     15.57 o
  -3   2   2     3563.40     3731.40     60.36 o
  -2   2   2     1533.28     1596.48     28.67 o
  -1   2   2     2949.55     2960.78     42.09 o
   0   2   2     2143.42     2186.52     32.16 o
   1   2   2    12806.26    12570.09    122.86 o
   2   2   2     1174.11     1240.02     16.39 o
   3   2   2       23.84       23.89      3.52 o
   4   2   2       91.22      104.56      7.19 o
   5   2   2       60.25       49.66      5.34 o
   6   2   2      236.86      235.99     13.17 o
   7   2   2      375.84      416.34     16.96 o
   8   2   2        0.00        1.75      4.52 o
   9   2   2       14.58        6.70      9.96 o
  10   2   2        2.24       13.40     11.59 o
 -11   3   2      782.20      704.77     24.98 o
 -10   3   2       14.41        5.61      3.98 o
  -9   3   2       17.24       14.48      6.34 o
  -8   3   2      460.60      509.79     22.99 o
  -7   3   2      194.57      179.59     12.31 o
  -6   3   2      170.47      172.16     11.22 o
  -4   3   2     3175.94     3251.81     78.03 o
  -3   3   2      248.63      283.40      8.27 o
  -2   3   2     2337.41     2291.75     28.73 o
  -1   3   2     4438.16     4387.64     52.23 o
   0   3   2       10.97        5.36      1.72 o
   1   3   2       64.06       93.39      9.42 o
   2   3   2      489.15      478.34     10.73 o
   3   3   2      919.46      938.16     26.89 o
   4   3   2      856.78      832.51     31.64 o
   5   3   2     1757.86     1810.12     33.75 o
   6   3   2        0.73       -1.14      5.60 o
   7   3   2       88.25       84.04     12.04 o
   8   3   2      129.75      146.41     13.09 o
   9   3   2       97.72      119.84     20.46 o
  10   3   2       54.76       58.47     17.20 o
 -11   4   2       41.37       39.47      6.52 o
 -10   4   2        0.07        1.27      3.08 o
  -9   4   2      125.53      132.16     13.40 o
  -8   4   2       50.30       53.04      8.15 o
  -7   4   2      388.02      406.97     18.65 o
  -6   4   2       57.15       46.32      3.62 o
  -5   4   2      498.86      543.16     13.18 o
  -4   4   2      902.97      957.86     15.30 o
  -3   4   2      428.52      387.69      8.60 o
  -2   4   2       62.17       59.67      3.82 o
  -1   4   2       60.72       91.08      4.61 o
   0   4   2     2603.64     2567.71     33.82 o
   1   4   2     1523.32     1750.82     30.48 o
   2   4   2     1418.04     1586.17     21.76 o
   3   4   2       54.51       42.56      5.13 o
   4   4   2       77.01       82.70      7.39 o
   5   4   2      145.00      144.47      9.95 o
   6   4   2      167.45      167.90     13.94 o
   7   4   2       15.02       19.39      6.25 o
   8   4   2      134.71      117.49     20.46 o
   9   4   2      246.99      202.76     27.34 o
 -11   5   2      141.47      157.50     10.32 o
 -10   5   2        3.36        1.63      3.08 o
  -9   5   2       26.35       18.83      4.16 o
  -8   5   2        2.91        0.60      2.07 o
  -7   5   2        1.33        1.78      1.69 o
  -6   5   2       71.85       74.50      4.08 o
  -5   5   2       10.34        7.32      2.67 o
  -4   5   2      114.25      116.44      6.14 o
  -3   5   2      118.88      142.69      5.87 o
  -2   5   2       19.84       33.01      3.91 o
  -1   5   2       76.19       90.41     10.17 o
   0   5   2        2.82        2.86      1.99 o
   1   5   2       20.19       12.39      4.37 o
   2   5   2       54.00       40.73      4.29 o
   3   5   2      192.24      184.25     23.20 o
   4   5   2      156.21      140.72      9.98 o
   5   5   2        0.86        3.95      3.75 o
   6   5   2       65.37       74.77     16.47 o
   7   5   2      141.05      148.99     22.63 o
   8   5   2        2.82        2.17      9.78 o
   9   5   2        5.62        3.44     11.95 o
 -11   6   2       15.82       13.03      5.07 o
 -10   6   2      156.18      144.65     10.14 o
  -9   6   2      173.35      161.84      9.78 o
  -8   6   2       18.30       15.95      2.81 o
  -7   6   2      470.23      521.71     32.13 o
  -6   6   2       13.76       11.11      4.03 o
  -5   6   2       29.22       33.76      3.20 o
  -4   6   2      707.12      678.62     13.27 o
  -3   6   2     1021.29     1038.08     24.02 o
  -2   6   2       74.87       87.42      6.45 o
  -1   6   2     1030.44     1013.21     21.96 o
   0   6   2     1521.89     1584.53     25.46 o
   1   6   2       11.80        8.82      4.57 o
   2   6   2      112.29      114.74      7.18 o
   3   6   2     1422.64     1383.66     30.18 o
   4   6   2       17.39       15.95      4.53 o
   5   6   2       43.32       45.74     13.58 o
   6   6   2      207.43      202.58     27.16 o
   7   6   2       31.54       24.98     13.03 o
   8   6   2        1.45       19.01     13.94 o
 -11   7   2        0.28        7.06      4.71 o
 -10   7   2        1.13        1.45      4.34 o
  -9   7   2      202.44      214.55      8.90 o
  -8   7   2       45.57       54.41      6.06 o
  -7   7   2        0.57       -0.22      5.16 o
  -6   7   2      313.47      337.95     12.61 o
  -5   7   2      495.09      470.05     15.64 o
  -4   7   2      656.89      667.24     16.47 o
  -3   7   2      124.41      118.29      7.99 o
  -2   7   2      723.77      739.56     18.64 o
  -1   7   2      451.51      458.33     14.55 o
   0   7   2      300.91      269.80     17.72 o
   1   7   2      123.86      114.54      8.92 o
   2   7   2      255.60      279.99     13.51 o
   3   7   2       60.53       60.91     16.02 o
   4   7   2      555.67      550.07     25.71 o
   5   7   2      431.81      396.72     42.27 o
   6   7   2        0.22        3.98      9.05 o
   7   7   2      236.56      200.04     30.05 o
   8   7   2       26.56       24.62     13.94 o
 -10   8   2        1.06        5.07      5.25 o
  -9   8   2        1.91        3.69      4.80 o
  -8   8   2       72.53       70.08      7.32 o
  -7   8   2       16.69       25.90      6.25 o
  -6   8   2       76.01       72.90      7.59 o
  -5   8   2      249.64      270.43     12.63 o
  -4   8   2      140.57      150.60      9.39 o
  -3   8   2     1738.39     1705.55     32.87 o
  -2   8   2       18.15       20.28      4.82 o
  -1   8   2      954.82      969.78     23.96 o
   0   8   2      701.14      725.62     20.69 o
   1   8   2      216.22      271.84     19.96 o
   2   8   2      279.71      269.85     20.67 o
   3   8   2       66.03       62.53     11.17 o
   4   8   2      605.63      583.38     37.11 o
   5   8   2       84.86       85.91     13.37 o
   7   8   2      321.69      333.47     39.10 o
 -10   9   2      131.84      121.66     13.76 o
  -9   9   2       13.27        6.88      5.88 o
  -8   9   2       84.93       69.94     13.03 o
  -7   9   2        0.03       -4.54      3.71 o
  -6   9   2      292.00      264.26     34.49 o
  -5   9   2      270.39      278.63     14.84 o
  -4   9   2      186.28      194.08     15.93 o
  -3   9   2      145.02      138.43     16.61 o
  -2   9   2      105.27      115.25      9.61 o
  -1   9   2        6.90        4.75      7.07 o
   0   9   2      153.18      134.34     20.37 o
   1   9   2      299.14      321.25     23.16 o
   2   9   2      111.93       95.14     29.15 o
   3   9   2        2.56        2.72      6.40 o
   4   9   2       25.39       42.44     10.62 o
   5   9   2      191.04      146.09     26.61 o
   6   9   2       64.00       53.77     19.55 o
   7   9   2       32.81       33.31     17.92 o
  -9  10   2      778.29      830.95     25.51 o
  -8  10   2        0.54       -2.27      4.87 o
  -7  10   2       58.97       64.35      8.74 o
  -6  10   2      323.74      334.29     17.40 o
  -5  10   2      104.00       78.89     22.36 o
  -4  10   2      167.40      173.07     14.05 o
  -3  10   2       27.29       22.37      5.33 o
  -2  10   2      321.54      389.61     16.06 o
  -1  10   2        4.55        2.86      5.37 o
   0  10   2       17.58       35.99      9.36 o
   1  10   2       27.45       22.50      8.75 o
   2  10   2      118.06      110.91     15.49 o
   3  10   2      148.80      167.14     31.77 o
   4  10   2        3.35       -0.46      7.91 o
   5  10   2       18.46        8.15     13.40 o
   6  10   2       47.58       76.76     22.27 o
  -9  11   2      146.83      142.82     19.10 o
  -8  11   2      147.80      154.82     13.84 o
  -7  11   2      183.10      191.39     16.20 o
  -6  11   2       42.99       40.72      8.04 o
  -5  11   2       84.97       84.08     13.58 o
  -4  11   2       90.36       80.08     15.84 o
  -3  11   2       21.16       18.83     11.59 o
  -2  11   2      620.14      644.20     29.17 o
  -1  11   2      142.08      149.63     17.39 o
   0  11   2        0.01        4.58      7.16 o
   1  11   2      582.29      607.55     47.34 o
   2  11   2       91.24       93.47     15.75 o
   3  11   2       13.86       28.08     11.95 o
   4  11   2      119.29      130.13     19.25 o
   5  11   2      164.32      181.40     32.04 o
  -8  12   2       51.39       53.89     23.08 o
  -7  12   2       69.10       65.26     14.57 o
  -6  12   2      150.71      150.69     15.01 o
  -5  12   2       37.16       23.35     12.85 o
  -4  12   2       18.92       17.74     10.86 o
  -3  12   2       26.23       30.23     13.94 o
  -2  12   2        3.05      -13.40      6.70 o
  -1  12   2        0.02       -5.56      7.00 o
   0  12   2       34.94       62.28     13.35 o
   1  12   2       49.35       29.35     10.85 o
   2  12   2      363.61      348.80     29.78 o
   3  12   2      154.58      154.28     20.93 o
   4  12   2        0.97       10.04     10.86 o
  -7  13   2       74.94       64.09     17.74 o
  -6  13   2        0.24       -5.61     10.68 o
  -5  13   2        5.92        0.00     11.04 o
  -4  13   2        0.90       -4.89     10.14 o
  -3  13   2        0.48       -5.43      7.78 o
  -2  13   2        0.74       -7.06      9.05 o
  -1  13   2        0.12       -6.12      8.45 o
   0  13   2       31.77       45.82     13.45 o
   1  13   2      103.21      152.47     21.25 o
   2  13   2        0.02       -1.55      9.61 o
  -5  14   2       11.90       24.08     14.48 o
  -4  14   2       17.43       17.74     13.03 o
  -3  14   2      154.68      198.23     31.14 o
  -2  14   2      164.38      167.82     30.05 o
  -1  14   2       74.48       59.56     21.54 o
   0  14   2      164.20      151.70     21.71 o
  -2 -14   3       96.56      105.28     19.07 o
  -1 -14   3      140.72      184.36     29.96 o
   0 -14   3       34.84       41.78     13.47 o
   1 -14   3       20.36        7.95      9.21 o
   2 -14   3       63.93      107.72     23.53 o
   3 -14   3       14.23       21.91     14.66 o
   4 -14   3      137.46      150.26     25.71 o
   5 -14   3       36.58       44.90     18.10 o
  -3 -13   3       85.50       68.18     15.71 o
  -2 -13   3       74.86       65.70     15.30 o
  -1 -13   3        0.19        1.46      9.05 o
   0 -13   3      239.39      256.18     24.80 o
   1 -13   3       28.17        8.79      9.36 o
   2 -13   3        9.38       13.22     10.86 o
   3 -13   3       21.99       35.84     13.94 o
   4 -13   3      134.10      130.34     22.99 o
   5 -13   3        7.60        9.96     11.59 o
   6 -13   3       98.96       94.14     19.55 o
  -5 -12   3       74.17       58.66     20.28 o
  -4 -12   3       42.33       23.02     12.76 o
  -3 -12   3       47.60       52.03     18.10 o
  -2 -12   3        9.87       18.39      9.18 o
  -1 -12   3       43.45       49.10     12.15 o
   0 -12   3       14.51       29.24     10.37 o
   1 -12   3        9.70       -2.73      7.03 o
   2 -12   3        0.93        3.73      8.06 o
   3 -12   3       28.21       22.27     11.22 o
   4 -12   3       11.57       19.01     11.04 o
   5 -12   3      152.89      173.25     24.26 o
   6 -12   3       36.35       35.12     12.49 o
   7 -12   3        0.04        8.69     11.04 o
   8 -12   3      175.57      198.78     25.71 o
  -6 -11   3        2.04       -3.08     13.40 o
  -5 -11   3       44.51       66.80     19.19 o
  -4 -11   3       53.50       46.65     12.67 o
  -3 -11   3       28.12       29.40      9.51 o
  -2 -11   3       33.79       25.15     11.95 o
  -1 -11   3        0.10        2.95      6.25 o
   0 -11   3       10.25       16.54     15.30 o
   1 -11   3       62.64       50.27     10.44 o
   2 -11   3       26.93       13.24     10.59 o
   3 -11   3      463.45      468.19     23.73 o
   4 -11   3      277.16      277.60     19.03 o
   5 -11   3       32.64       43.31     20.37 o
   6 -11   3        3.67        0.97      5.04 o
   7 -11   3       67.53       62.83      9.87 o
   8 -11   3      109.01      167.63     15.59 o
  -7 -10   3       24.89       30.96     17.74 o
  -6 -10   3       55.29        7.42     12.85 o
  -5 -10   3      104.50      138.67     26.25 o
  -4 -10   3        6.84        8.37      7.44 o
  -3 -10   3       84.67       77.24     12.73 o
  -2 -10   3      475.66      487.20     26.07 o
  -1 -10   3     1284.76     1307.30     86.26 o
   0 -10   3      141.29      136.97     16.11 o
   1 -10   3      455.84      436.23     41.00 o
   2 -10   3       90.19       88.85      9.01 o
   3 -10   3      179.32      156.46     17.06 o
   4 -10   3      355.80      361.14     18.92 o
   5 -10   3      297.42      269.60     28.88 o
   6 -10   3       71.34       75.11     22.99 o
   7 -10   3      162.84      174.70     14.42 o
   8 -10   3      397.18      404.52     19.44 o
   9 -10   3        3.95       12.31      6.53 o
  -7  -9   3      157.21       98.12     22.99 o
  -6  -9   3       99.46       69.52     19.01 o
  -5  -9   3        3.35       -5.07      7.97 o
  -4  -9   3      223.32      220.88     20.15 o
  -3  -9   3       27.77       40.52      9.87 o
  -2  -9   3      190.30      191.76     17.34 o
  -1  -9   3      188.98      210.18     17.79 o
   0  -9   3      399.74      394.96     15.50 o
   1  -9   3      215.13      218.08     13.01 o
   2  -9   3      223.73      213.03      8.99 o
   3  -9   3      688.57      664.85     14.93 o
   4  -9   3       95.95       84.01     16.47 o
   5  -9   3      143.57      136.92     12.00 o
   6  -9   3      189.25      168.05     37.47 o
   7  -9   3       31.14       15.60      8.42 o
   8  -9   3      262.51      236.72     16.56 o
   9  -9   3      409.84      451.15     19.77 o
  -8  -8   3       38.95       21.36     15.93 o
  -7  -8   3        0.21       -3.44     11.04 o
  -6  -8   3       67.06       47.79     15.39 o
  -5  -8   3      153.40      134.02     27.52 o
  -4  -8   3       40.47       35.65      8.86 o
  -3  -8   3        0.09       -0.31      4.56 o
  -2  -8   3       82.23       75.94     11.59 o
  -1  -8   3        6.99        4.16      2.63 o
   0  -8   3        0.04       -0.70      2.69 o
   1  -8   3       63.61       60.90      5.03 o
   2  -8   3      645.58      602.42     13.73 o
   3  -8   3       42.78       41.89      4.01 o
   4  -8   3      191.81      183.92     11.76 o
   5  -8   3       44.11       44.48      6.96 o
   6  -8   3       88.42      119.17     14.94 o
   7  -8   3       75.78       68.57      8.51 o
   8  -8   3      238.13      230.55     30.14 o
   9  -8   3        3.52        3.23      5.06 o
  10  -8   3       76.02       81.23     10.18 o
  -9  -7   3        1.10       -0.54     11.04 o
  -8  -7   3       99.54       71.33     17.74 o
  -7  -7   3      409.19      332.02     34.22 o
  -6  -7   3      149.60      136.50     22.81 o
  -5  -7   3      106.39      108.24     13.44 o
  -4  -7   3       69.57       62.39      8.34 o
  -3  -7   3        1.57       -0.62      3.13 o
  -2  -7   3      236.73      256.92     10.56 o
  -1  -7   3       61.07       65.82      5.52 o
   0  -7   3      295.79      290.25     14.85 o
   1  -7   3      489.88      494.57     13.67 o
   2  -7   3       86.54       83.56      5.64 o
   3  -7   3       39.76       44.77      3.52 o
   4  -7   3       42.67       52.28      6.37 o
   5  -7   3      125.01      125.59     11.96 o
   6  -7   3      398.59      345.40     15.01 o
   7  -7   3        2.50        5.15      4.02 o
   8  -7   3       12.38        8.51      5.04 o
   9  -7   3       25.57       18.39      5.98 o
  10  -7   3      163.56      162.72     13.05 o
  -9  -6   3        3.55       18.47     14.30 o
  -8  -6   3        0.20        5.43     10.14 o
  -7  -6   3        4.49        5.25     10.14 o
  -6  -6   3        6.04        7.00      4.85 o
  -5  -6   3      322.73      339.86     14.05 o
  -4  -6   3      281.57      255.28     12.21 o
  -3  -6   3      501.37      535.87     15.94 o
  -2  -6   3      898.23      862.28     17.26 o
  -1  -6   3      543.61      502.07     10.56 o
   0  -6   3      214.69      242.60      7.02 o
   1  -6   3       15.31        2.09      1.85 o
   2  -6   3        3.27       11.73      2.12 o
   3  -6   3      270.70      290.98      6.96 o
   4  -6   3      936.63      926.99     20.29 o
   5  -6   3      525.99      524.17     14.52 o
   6  -6   3       16.02       18.02      5.25 o
   7  -6   3      160.75      181.92     21.72 o
   8  -6   3      314.98      354.48     15.26 o
   9  -6   3       42.63       38.34      6.78 o
  10  -6   3        3.86        7.38      5.10 o
 -10  -5   3        0.07       -0.72     11.41 o
  -9  -5   3       59.77       57.57     17.20 o
  -8  -5   3        8.98       -2.43      5.06 o
  -7  -5   3      112.75      117.21     11.47 o
  -6  -5   3      187.22      167.40     12.79 o
  -5  -5   3       24.75       17.02      4.27 o
  -4  -5   3       82.28       82.11      7.07 o
  -3  -5   3      855.73      921.87     20.67 o
  -2  -5   3       92.11      113.31      7.15 o
  -1  -5   3      118.69      111.69      5.15 o
   0  -5   3     1039.65     1025.74     15.17 o
   1  -5   3     1820.85     1961.10     24.06 o
   2  -5   3      223.84      288.01      6.95 o
   3  -5   3      614.73      535.20     17.17 o
   4  -5   3      165.92      170.14      9.76 o
   5  -5   3       78.29       83.31      8.16 o
   6  -5   3       59.55       54.76      6.55 o
   7  -5   3      191.86      187.73     12.08 o
   8  -5   3      370.01      387.53     15.85 o
   9  -5   3      437.30      457.19     17.98 o
  10  -5   3      273.76      266.25     20.37 o
 -10  -4   3        1.66       -2.72      9.23 o
  -9  -4   3      115.46      126.69     16.84 o
  -8  -4   3      120.11      152.48     12.68 o
  -7  -4   3      173.13      151.81     11.87 o
  -6  -4   3       59.02       66.57      9.41 o
  -5  -4   3       25.36       24.86      4.12 o
  -4  -4   3      337.50      369.49     11.63 o
  -3  -4   3      962.09     1020.55     20.76 o
  -2  -4   3      181.27      180.58      5.64 o
  -1  -4   3      236.31      239.31      8.22 o
   0  -4   3     1414.68     1405.42     18.16 o
   1  -4   3     2338.55     2581.36     29.07 o
   2  -4   3       33.50       24.45      4.31 o
   3  -4   3       12.86       12.45      3.34 o
   4  -4   3      134.58      113.24      6.72 o
   5  -4   3      735.28      734.13     14.52 o
   6  -4   3      510.19      511.61     28.24 o
   7  -4   3      228.16      237.70     14.75 o
   8  -4   3      233.57      221.93     13.43 o
   9  -4   3        0.58        1.45      4.35 o
  10  -4   3       45.34       48.79      7.93 o
 -10  -3   3      656.67      661.39     29.51 o
  -9  -3   3      158.17      166.95     12.76 o
  -8  -3   3        2.94       -0.41      4.25 o
  -7  -3   3      116.74      102.33      9.16 o
  -6  -3   3      227.58      250.68     10.85 o
  -5  -3   3       69.99       82.11      8.34 o
  -4  -3   3       42.84       37.00      3.51 o
  -3  -3   3      712.66      692.98     11.45 o
  -2  -3   3       15.68       12.99      1.86 o
  -1  -3   3        1.03        0.08      1.06 o
   0  -3   3     2079.29     2016.06     26.19 o
   1  -3   3      141.52      149.80      4.03 o
   2  -3   3     1957.71     2057.46     32.16 o
   3  -3   3     1803.01     1966.59     31.37 o
   4  -3   3       26.48       23.34      2.98 o
   5  -3   3      577.93      602.82     12.62 o
   6  -3   3      119.18      100.27      8.38 o
   7  -3   3      320.04      343.50     18.83 o
   8  -3   3      203.52      209.26     14.30 o
   9  -3   3        0.73        0.61      4.02 o
  10  -3   3       17.16        9.08      5.50 o
 -11  -2   3      192.34      211.67     14.31 o
 -10  -2   3       27.37       37.76      7.00 o
  -9  -2   3      342.49      344.83     15.30 o
  -8  -2   3      919.70      928.18     24.77 o
  -7  -2   3       35.44       37.33      8.33 o
  -6  -2   3       40.72       51.95      3.65 o
  -5  -2   3      122.32       81.45      4.18 o
  -4  -2   3      395.49      349.11      7.31 o
  -3  -2   3      530.70      591.42      9.68 o
  -2  -2   3      833.82      784.46     10.17 o
  -1  -2   3       11.12        7.17      1.49 o
   0  -2   3      119.29      142.78      5.41 o
   1  -2   3     1594.90     1610.49     21.90 o
   2  -2   3     2585.09     2661.93     39.52 o
   3  -2   3      184.35      184.05      6.29 o
   4  -2   3       78.07       72.07      3.38 o
   5  -2   3      456.71      464.65      8.99 o
   6  -2   3       80.19       77.28      6.11 o
   7  -2   3       42.18       39.67      6.00 o
   8  -2   3       58.54       50.84      7.32 o
   9  -2   3       29.31       18.08      5.74 o
  10  -2   3        0.15        7.57      5.63 o
 -11  -1   3        0.39       -6.70      4.89 o
 -10  -1   3       33.59       39.86     10.68 o
  -9  -1   3       20.93       15.65      4.12 o
  -8  -1   3       32.56       29.80      4.74 o
  -7  -1   3      611.79      590.99     13.92 o
  -6  -1   3       20.30        7.39      2.93 o
  -5  -1   3       15.15       11.39      3.15 o
  -4  -1   3       41.16       20.03      3.61 o
  -3  -1   3      842.65      865.63     11.58 o
  -2  -1   3     2352.44     2300.76     24.96 o
  -1  -1   3     4437.21     4365.62     45.05 o
   0  -1   3      711.94      706.53     15.61 o
   1  -1   3      471.58      458.85      8.84 o
   2  -1   3     1126.21     1187.49     17.52 o
   3  -1   3     3179.95     3127.87     49.87 o
   4  -1   3     1631.26     1764.38     29.69 o
   5  -1   3      160.77      177.36      6.53 o
   6  -1   3      792.82      744.32     19.86 o
   7  -1   3      122.19      110.27      9.67 o
   8  -1   3        7.05        5.47      4.22 o
   9  -1   3      144.87      132.20     12.22 o
  10  -1   3      176.24      188.44     22.63 o
 -11   0   3        7.75        3.62      5.25 o
 -10   0   3       55.58       50.96      5.74 o
  -9   0   3       40.19       40.96      6.06 o
  -8   0   3       15.33       14.23      2.92 o
  -7   0   3        7.96        6.60      1.78 o
  -6   0   3      706.24      793.53     12.45 o
  -5   0   3       99.47      118.33      4.20 o
  -4   0   3        5.96        7.57      1.18 o
  -3   0   3       71.40       77.48      5.16 o
  -2   0   3     1993.60     2021.60     24.81 o
  -1   0   3    17223.92    17874.61    172.99 o
   0   0   3       93.58       91.09      4.46 o
   1   0   3       55.96       53.14      3.40 o
   2   0   3      176.38      223.98      5.96 o
   3   0   3      853.17      921.25     18.45 o
   4   0   3        3.31        7.01      2.58 o
   5   0   3      821.59      822.18     19.99 o
   6   0   3       57.47       45.28      4.29 o
   7   0   3      143.62      150.22     14.30 o
   8   0   3      384.17      394.23     30.14 o
   9   0   3       38.44       38.27     17.02 o
  10   0   3       98.83      122.74     19.01 o
 -11   1   3       69.49       74.41      9.05 o
 -10   1   3      163.89      158.77     10.32 o
  -9   1   3      502.42      500.67     14.40 o
  -8   1   3      126.70      111.16      5.70 o
  -7   1   3       43.08       39.28      7.60 o
  -6   1   3      178.93      158.63      6.71 o
  -5   1   3        2.29        3.00      1.23 o
  -4   1   3       79.46       67.33      3.63 o
  -3   1   3      456.73      465.18     11.13 o
  -2   1   3     7744.50     7939.44    103.47 o
  -1   1   3        1.93        5.21      1.42 o
   0   1   3       99.44      100.13      5.15 o
   1   1   3       17.96       19.70      2.22 o
   2   1   3      167.10      163.86      5.18 o
   3   1   3       15.01       12.95      3.07 o
   4   1   3       57.99       57.81      5.44 o
   5   1   3       12.74       11.15      4.59 o
   6   1   3       20.85       20.52      4.55 o
   7   1   3       30.22       27.22      6.09 o
   8   1   3      179.18      177.78     21.72 o
   9   1   3        0.19        2.35      8.87 o
  10   1   3       27.07       17.02     11.59 o
 -11   2   3      239.20      253.09     12.85 o
 -10   2   3       42.98       33.85      4.89 o
  -9   2   3      177.25      172.89     17.02 o
  -8   2   3      927.55      980.66     35.84 o
  -7   2   3      655.30      623.84     25.71 o
  -6   2   3       10.89        1.63      3.26 o
  -4   2   3        0.89        8.60      1.83 o
  -3   2   3     2994.05     3059.39     50.98 o
  -2   2   3     6292.07     6334.08     84.48 o
  -1   2   3       92.41       75.06      4.80 o
   0   2   3     1688.02     1760.07     23.86 o
   1   2   3     1474.41     1438.11     25.22 o
   2   2   3     6214.04     6432.67     75.30 o
   3   2   3        0.19        2.29      2.01 o
   4   2   3       67.41       41.07      4.17 o
   5   2   3     1170.98     1165.65     24.70 o
   6   2   3      510.39      527.33     24.74 o
   7   2   3      271.51      291.65     27.88 o
   8   2   3       11.10        9.96      9.23 o
   9   2   3        6.55        6.52     10.32 o
  10   2   3       14.71        1.27     10.86 o
  -9   3   3       18.17       10.86      5.79 o
  -8   3   3       83.17       89.61     11.22 o
  -7   3   3      275.02      292.55     16.47 o
  -5   3   3       87.38      116.50      4.80 o
  -4   3   3       15.28       13.75      2.62 o
  -3   3   3       33.34       58.87      3.96 o
  -2   3   3      249.01      229.77     10.12 o
  -1   3   3        0.65        3.32      2.33 o
   0   3   3      958.68      898.25     17.91 o
   1   3   3      305.90      326.29     10.53 o
   2   3   3     1450.06     1471.05     22.26 o
   3   3   3      100.69       92.33      6.93 o
   4   3   3      598.12      571.21     16.14 o
   5   3   3      161.47      182.84     10.92 o
   6   3   3      129.34      160.06     12.69 o
   7   3   3       89.80       76.07      9.95 o
   8   3   3      155.27      124.01     20.28 o
   9   3   3      171.40      236.25     28.42 o
  -9   4   3       24.08       30.23      7.60 o
  -8   4   3        2.97       11.77      5.25 o
  -6   4   3       68.82       81.24      5.07 o
  -5   4   3      117.07      133.98      6.46 o
  -4   4   3      116.22       87.90      5.77 o
  -3   4   3      950.15     1029.09     16.02 o
  -2   4   3        0.94        4.65      2.16 o
  -1   4   3      283.58      279.69     10.67 o
   0   4   3       41.23       56.22      7.32 o
   1   4   3     1775.00     1830.19     51.61 o
   2   4   3      567.22      531.35     10.94 o
   3   4   3      140.50      145.42      9.16 o
   4   4   3      198.87      197.17     10.62 o
   5   4   3      416.65      394.52     14.94 o
   6   4   3        6.53        8.45      4.68 o
   7   4   3       97.25       88.34     18.10 o
   8   4   3       77.88       53.41     15.03 o
   9   4   3       83.30       64.27     18.28 o
  -9   5   3       24.31       24.08      7.97 o
  -8   5   3      244.37      240.70      7.73 o
  -7   5   3       18.87       19.47      2.29 o
  -6   5   3      130.23      133.50      5.22 o
  -5   5   3        7.89        2.85      1.69 o
  -4   5   3        0.48       -0.37      1.45 o
  -3   5   3     1028.65     1108.86     20.77 o
  -2   5   3      204.91      241.22      8.71 o
  -1   5   3      783.18      817.40     18.42 o
   0   5   3       89.75       94.30      5.90 o
   1   5   3      179.52      214.86     10.31 o
   2   5   3      155.14      149.44      6.98 o
   3   5   3      162.72      185.39     11.22 o
   4   5   3      198.72      188.99     12.46 o
   5   5   3      254.29      253.88     19.57 o
   6   5   3       25.55       16.84     11.41 o
   7   5   3       27.91       37.47     13.40 o
   8   5   3        5.67       -0.18      8.69 o
   9   5   3       25.46       25.53     15.03 o
 -11   6   3      158.97      135.78      9.05 o
 -10   6   3        8.81       13.76      3.98 o
  -9   6   3       17.72       24.44      4.34 o
  -8   6   3      179.02      187.79      7.30 o
  -7   6   3      433.00      427.44     12.42 o
  -6   6   3       55.53       73.16      5.96 o
  -5   6   3      369.75      347.94      8.63 o
  -4   6   3      295.11      321.74      8.82 o
  -3   6   3        0.21        0.60      4.11 o
  -2   6   3      802.67      774.82     18.14 o
  -1   6   3      750.18      779.00     18.96 o
   0   6   3        3.03        9.12      3.38 o
   1   6   3      489.19      474.44     15.28 o
   2   6   3      258.48      260.71     10.14 o
   3   6   3      207.76      196.40     12.32 o
   4   6   3       15.35       22.84      7.74 o
   5   6   3      174.64      179.24     17.64 o
   6   6   3       53.60       55.22     14.48 o
   7   6   3       21.63        6.16      9.96 o
   8   6   3      158.67      136.32     24.62 o
 -11   7   3        7.64        7.60      4.34 o
 -10   7   3      247.76      262.86     13.76 o
  -9   7   3       16.32       15.93      4.71 o
  -8   7   3       33.09       27.09      4.38 o
  -7   7   3      199.48      214.74      9.82 o
  -6   7   3       47.40       26.06      4.65 o
  -5   7   3        6.82        8.88      4.98 o
  -4   7   3     1762.34     1754.84     31.48 o
  -3   7   3      963.16      944.50     31.24 o
  -2   7   3       81.71       90.28      7.51 o
  -1   7   3     1159.19     1165.52     28.42 o
   0   7   3     1023.91     1099.30     34.11 o
   1   7   3       33.57       46.20      6.12 o
   2   7   3      348.02      350.47     20.79 o
   3   7   3      206.27      207.92     23.35 o
   4   7   3      288.97      328.00     23.83 o
   5   7   3      149.14      141.32     16.57 o
   6   7   3      231.91      201.67     29.15 o
   7   7   3       66.01       54.67     17.56 o
   8   7   3       76.85       53.77     19.37 o
 -10   8   3        0.64        1.63      4.53 o
  -9   8   3       47.16       41.28      9.05 o
  -8   8   3       45.01       37.30      5.74 o
  -7   8   3        8.08        2.25      3.28 o
  -6   8   3        1.71        2.80      3.65 o
  -5   8   3      513.89      567.54     19.25 o
  -4   8   3      102.90      104.87      8.08 o
  -3   8   3      145.91      134.58      9.46 o
  -2   8   3      247.91      228.01     12.54 o
  -1   8   3      103.28      103.23     18.31 o
   0   8   3       56.31       40.72      6.19 o
   1   8   3      267.52      283.72     26.79 o
   2   8   3       80.13       78.82     12.31 o
   3   8   3       13.75       15.11      6.95 o
   4   8   3        0.10        2.91      6.34 o
   5   8   3        2.02        3.95      7.47 o
   6   8   3       38.27       20.28     15.39 o
   7   8   3      158.89      217.06     33.31 o
 -10   9   3      123.40      113.33     13.22 o
  -9   9   3      332.16      371.96     18.83 o
  -8   9   3       11.26        4.38      4.80 o
  -7   9   3      106.96       92.56      9.61 o
  -6   9   3        0.04       -1.79      3.74 o
  -5   9   3      188.95      193.53     13.52 o
  -4   9   3        0.28       -4.30      3.39 o
  -3   9   3       88.85       77.76      8.06 o
  -2   9   3        0.16        6.42      3.99 o
  -1   9   3       40.47       30.37      6.45 o
   0   9   3        4.50        3.88      5.51 o
   1   9   3       17.14        7.98      6.13 o
   2   9   3       21.07       10.02      6.56 o
   3   9   3       10.87       11.47      7.68 o
   4   9   3        2.00       -0.49      8.24 o
   5   9   3        0.50       -9.41     10.68 o
   6   9   3        2.69        2.90     10.14 o
  -9  10   3      137.48      105.02     10.42 o
  -8  10   3      192.57      177.03     15.39 o
  -7  10   3      204.71      186.38     13.97 o
  -6  10   3      274.84      277.56     16.06 o
  -5  10   3      257.75      266.39     15.83 o
  -4  10   3      171.90      197.79     20.64 o
  -3  10   3       16.78       23.20      5.62 o
  -2  10   3        2.79        1.39      4.53 o
  -1  10   3      188.39      192.48     18.62 o
   0  10   3      212.00      181.02     19.01 o
   1  10   3       82.44      102.82     19.10 o
   2  10   3      125.32      140.01     17.79 o
   3  10   3       23.40       11.22      8.53 o
   4  10   3      355.76      362.35     30.69 o
   5  10   3       14.06      -12.49     10.50 o
  -9  11   3       86.85       91.16     10.80 o
  -8  11   3       10.90       18.37      7.50 o
  -7  11   3       84.54       89.45     11.39 o
  -6  11   3      139.64      134.71     13.26 o
  -5  11   3        3.61       -2.99      4.74 o
  -4  11   3       60.38       58.40      9.83 o
  -3  11   3        6.00        9.05     10.32 o
  -2  11   3        7.90        3.94      7.08 o
  -1  11   3       61.54       54.93     11.76 o
   0  11   3      181.10      211.45     24.80 o
   1  11   3        5.48       16.67      8.32 o
   2  11   3      592.66      596.12     32.00 o
   3  11   3      305.12      279.44     49.69 o
   4  11   3       27.67       38.63     13.37 o
  -8  12   3       19.12       15.94     13.22 o
  -7  12   3        8.41        4.71      6.62 o
  -6  12   3        3.61        7.05      6.21 o
  -5  12   3       29.84       32.41     13.03 o
  -4  12   3        5.45       -1.09      9.96 o
  -3  12   3       19.10       30.41     14.30 o
  -2  12   3      522.52      571.89     41.64 o
  -1  12   3       28.09       23.39     10.11 o
   0  12   3        0.10        2.37      8.69 o
   1  12   3       86.92       80.21     22.81 o
   2  12   3       41.95       28.86     12.47 o
   3  12   3      107.11       90.16     17.09 o
  -6  13   3       50.31       71.69     19.01 o
  -5  13   3       40.41       40.01     15.93 o
  -4  13   3      183.17      220.50     31.50 o
  -3  13   3      147.67      151.16     26.61 o
  -2  13   3       27.21       15.93     11.77 o
  -1  13   3        6.59       -2.90     11.22 o
   0  13   3        7.29       -3.13     16.84 o
   1  13   3        0.10       -2.26      9.60 o
  -4  14   3       14.33       23.90     16.29 o
  -3  14   3        2.26       13.40     15.21 o
  -2  14   3       19.32        6.70     14.48 o
  -1  14   3       33.33        3.80     14.84 o
  -2 -14   4      167.11      134.74     20.98 o
  -1 -14   4      283.00      301.57     64.54 o
   0 -14   4      247.11      256.31     40.10 o
   1 -14   4       28.51       51.84     13.81 o
   2 -14   4       15.61        1.09     10.68 o
   4 -14   4        1.11       -3.98     10.50 o
   5 -14   4       11.27       19.19     14.30 o
  -3 -13   4       18.29        8.24     10.23 o
  -2 -13   4       88.57       98.31     22.45 o
  -1 -13   4       42.47       51.14     13.44 o
   0 -13   4       30.18       13.59     11.50 o
   1 -13   4      262.72      248.97     24.18 o
   2 -13   4        3.53       -7.97      8.51 o
   3 -13   4        2.68       -5.25      8.69 o
   4 -13   4      106.97       97.22     21.54 o
   5 -13   4       24.38       24.98     12.67 o
   6 -13   4        0.96       -3.98      9.41 o
  -5 -12   4        5.45        5.79     15.03 o
  -4 -12   4       73.36       63.72     21.91 o
  -3 -12   4       55.58       37.52     12.40 o
  -2 -12   4        6.42       -3.13      7.61 o
  -1 -12   4       20.53       22.63     10.26 o
   0 -12   4       11.05        5.60      7.24 o
   1 -12   4       24.32       15.25      8.51 o
   2 -12   4       41.79       24.77      9.08 o
   3 -12   4       18.03       10.86     10.14 o
   4 -12   4        1.98       -3.26      7.78 o
   5 -12   4        4.83        4.16      9.78 o
   6 -12   4        1.89       -3.44      8.87 o
   7 -12   4       27.09       43.27     15.39 o
  -6 -11   4       18.89       14.66     15.93 o
  -5 -11   4       82.55       95.04     23.17 o
  -4 -11   4      228.40      216.02     22.52 o
  -3 -11   4        0.65        2.55      6.95 o
  -2 -11   4      128.22      136.83     30.59 o
  -1 -11   4        9.41       11.24      7.06 o
   0 -11   4       16.09       10.16      7.51 o
   1 -11   4       13.44        4.40      6.04 o
   2 -11   4      124.93      141.34     16.42 o
   3 -11   4        7.17       22.78      7.79 o
   4 -11   4      107.36       95.22     18.28 o
   5 -11   4      188.51      149.57     14.94 o
   6 -11   4       19.94       23.94      7.23 o
   7 -11   4       34.26       29.64      7.98 o
   8 -11   4        0.04        7.75      6.78 o
  -7 -10   4       95.22       74.22     22.99 o
  -6 -10   4      195.59      202.03     31.50 o
  -5 -10   4       12.52       16.29     11.95 o
  -4 -10   4        1.99       -0.49      6.87 o
  -3 -10   4       36.98       40.62      9.64 o
  -2 -10   4      120.11      126.25     15.39 o
  -1 -10   4       64.23       72.80     12.40 o
   0 -10   4     1064.42     1091.03     37.52 o
   1 -10   4       95.61       77.08     13.31 o
   2 -10   4       16.35        9.93      5.69 o
   3 -10   4      870.37      860.21     26.27 o
   4 -10   4      177.72      181.19     14.86 o
   5 -10   4        0.27        3.17      4.61 o
   6 -10   4       70.09       68.43      9.66 o
   7 -10   4       20.30       25.52      7.83 o
   8 -10   4        0.86       -5.60      4.99 o
   9 -10   4      166.62      172.68     15.36 o
  -7  -9   4        2.02        2.53     11.95 o
  -6  -9   4        5.23        6.88     10.50 o
  -5  -9   4       49.96       70.24     17.74 o
  -4  -9   4       34.53       10.89      9.05 o
  -3  -9   4        4.60       -0.15      5.51 o
  -2  -9   4       15.00        6.57      6.97 o
  -1  -9   4      212.21      193.18     32.04 o
   0  -9   4       60.27       67.72     10.61 o
   1  -9   4      986.46      983.45     25.50 o
   2  -9   4        1.41        2.24      2.49 o
   3  -9   4       34.19       21.19      6.83 o
   4  -9   4      659.24      653.09     19.66 o
   5  -9   4      274.34      290.71     16.61 o
   6  -9   4      369.99      372.21     17.94 o
   7  -9   4       31.57       37.08      8.42 o
   8  -9   4      198.52      180.49     15.02 o
   9  -9   4        2.68        0.01      5.88 o
  -8  -8   4       23.48       34.40     16.84 o
  -7  -8   4      338.87      352.84     38.38 o
  -6  -8   4       36.48       50.69     15.75 o
  -5  -8   4        1.63        4.08      6.18 o
  -4  -8   4        1.36        0.96      7.78 o
  -3  -8   4      685.49      763.89     34.03 o
  -2  -8   4      449.42      435.88     36.21 o
  -1  -8   4      331.61      338.44     11.71 o
   0  -8   4        3.91        4.96      3.54 o
   1  -8   4       70.22       60.24      5.13 o
   2  -8   4        4.30       -0.08      2.27 o
   3  -8   4      158.33      151.70      6.48 o
   4  -8   4       89.96       99.42      8.42 o
   5  -8   4      413.95      381.59     18.01 o
   6  -8   4       53.71       49.88     10.59 o
   7  -8   4        0.00        3.15      4.22 o
   8  -8   4       22.43       31.42      7.19 o
   9  -8   4        0.87        0.04      5.41 o
  -9  -7   4        0.81        3.26     13.03 o
  -8  -7   4      218.03      215.25     28.42 o
  -7  -7   4      499.33      533.69     38.56 o
  -6  -7   4      155.24      142.84     23.53 o
  -5  -7   4      471.39      485.53     44.81 o
  -4  -7   4      149.90      164.75     16.30 o
  -3  -7   4      742.42      780.65     21.17 o
  -2  -7   4     1115.50     1070.67     21.13 o
  -1  -7   4       24.28       17.87      3.57 o
   0  -7   4      230.56      250.44      7.65 o
   1  -7   4      211.48      193.12      7.79 o
   2  -7   4       37.15       44.18      5.75 o
   3  -7   4      266.62      253.82     11.15 o
   4  -7   4      407.55      395.19     18.39 o
   5  -7   4       71.25       81.27      8.82 o
   6  -7   4       27.83       32.95      6.13 o
   7  -7   4       74.41       83.68      9.33 o
   8  -7   4      168.94      183.98     13.79 o
   9  -7   4        4.51        4.49      5.08 o
  10  -7   4       10.28        8.83      6.55 o
  -9  -6   4      156.11      133.42     23.53 o
  -8  -6   4       42.08       32.04     12.85 o
  -7  -6   4       83.58       85.04     10.74 o
  -6  -6   4      643.58      673.72     24.31 o
  -5  -6   4      380.53      410.87     14.99 o
  -4  -6   4      303.17      328.71     14.35 o
  -3  -6   4      390.94      386.77     13.60 o
  -2  -6   4      143.63      167.11      8.41 o
  -1  -6   4       19.33       16.30      2.50 o
   0  -6   4     1716.72     1775.35     23.93 o
   1  -6   4      120.61      138.91      8.59 o
   2  -6   4        8.38       18.52      3.91 o
   3  -6   4       79.52       69.49     10.20 o
   4  -6   4      344.23      344.94     11.92 o
   5  -6   4        4.39        3.51      3.23 o
   6  -6   4      126.96      132.14     10.72 o
   7  -6   4      116.54      130.47     11.13 o
   8  -6   4      174.61      162.27     12.68 o
   9  -6   4      624.15      651.23     22.98 o
  10  -6   4       11.33       14.64      5.98 o
 -10  -5   4        0.56       -4.53     11.04 o
  -9  -5   4      104.41       77.84     18.28 o
  -8  -5   4        0.43        4.20      5.43 o
  -7  -5   4       71.52       58.12      8.56 o
  -6  -5   4       55.00       52.21     16.56 o
  -5  -5   4      375.31      400.75     19.60 o
  -4  -5   4      372.72      368.40     12.53 o
  -3  -5   4      197.58      184.92     11.07 o
  -2  -5   4      551.34      548.44     11.87 o
  -1  -5   4       55.86       54.86      3.81 o
   0  -5   4      455.99      473.83      9.48 o
   1  -5   4        0.05        1.25      1.85 o
   2  -5   4      182.38      170.32     10.89 o
   3  -5   4       12.99       26.19      3.96 o
   4  -5   4      276.78      246.36     12.13 o
   5  -5   4      483.29      463.15     13.70 o
   6  -5   4      143.06      118.33     15.75 o
   7  -5   4       52.44       53.22      9.05 o
   8  -5   4       64.19       73.76      8.75 o
   9  -5   4       88.72       79.00      9.92 o
  10  -5   4      116.91      139.30     14.57 o
 -10  -4   4       87.22      109.71     11.96 o
  -9  -4   4       27.09       14.76      6.35 o
  -8  -4   4      175.43      181.75     13.65 o
  -7  -4   4      723.04      778.91     41.00 o
  -6  -4   4        9.27        6.37      4.22 o
  -5  -4   4       26.50       25.16      4.35 o
  -4  -4   4       32.13       37.23      3.93 o
  -3  -4   4      388.27      397.84     10.09 o
  -2  -4   4       29.40       31.83      2.65 o
  -1  -4   4     1203.13     1352.52     18.40 o
   0  -4   4        0.90       -0.72      1.33 o
   1  -4   4       69.95       82.78      3.79 o
   2  -4   4      410.01      485.91     13.00 o
   3  -4   4      132.15      166.46      8.19 o
   4  -4   4       14.99       32.96      4.26 o
   5  -4   4      167.53      165.52      9.08 o
   6  -4   4       22.29       21.34      4.95 o
   7  -4   4       20.29       24.10     10.41 o
   8  -4   4      131.45      117.98     28.97 o
   9  -4   4      112.92      108.11     15.48 o
  10  -4   4      220.96      240.40     16.77 o
 -10  -3   4       70.59       82.55      9.96 o
  -9  -3   4      132.27      131.27     11.39 o
  -8  -3   4      885.08      919.12     26.20 o
  -7  -3   4      362.53      360.00     14.75 o
  -6  -3   4       68.05       68.36      6.01 o
  -5  -3   4      570.59      553.54     12.24 o
  -4  -3   4      115.04      124.89      6.25 o
  -3  -3   4        0.65       -0.41      1.55 o
  -2  -3   4       39.10       20.51      2.34 o
  -1  -3   4     1822.52     1840.75     22.45 o
   0  -3   4      840.27      883.49     14.42 o
   1  -3   4      314.88      302.55      6.87 o
   2  -3   4      551.75      541.71     13.19 o
   3  -3   4       46.05       66.55      5.49 o
   4  -3   4      565.93      566.37     17.41 o
   5  -3   4      181.47      217.55      8.82 o
   6  -3   4        0.05       -1.91      3.09 o
   7  -3   4       32.18       25.86      5.63 o
   8  -3   4      615.48      624.24     26.43 o
   9  -3   4      221.82      202.89     14.82 o
  10  -3   4       62.46       42.56     11.31 o
 -11  -2   4        0.65       -3.07      4.83 o
 -10  -2   4       93.10      126.00     11.41 o
  -9  -2   4      239.26      228.61     12.39 o
  -8  -2   4      452.66      466.35     20.73 o
  -7  -2   4      649.06      626.41     15.60 o
  -6  -2   4     1307.42     1265.20     17.97 o
  -5  -2   4      110.12      135.29      5.14 o
  -4  -2   4      633.35      633.89     10.70 o
  -3  -2   4     4731.55     4825.07     51.25 o
  -2  -2   4      199.62      188.39      5.04 o
  -1  -2   4        0.11        3.03      1.68 o
   0  -2   4     1568.92     1516.06     25.52 o
   1  -2   4      179.63      202.50      6.36 o
   2  -2   4      944.21      956.48     19.03 o
   3  -2   4     2055.25     2069.64     34.13 o
   4  -2   4      782.83      773.41     17.59 o
   5  -2   4      139.11      140.10      7.35 o
   6  -2   4      617.02      633.80     14.55 o
   7  -2   4      119.07      142.06     11.32 o
   8  -2   4        0.90       -2.08      3.97 o
   9  -2   4       27.31       32.65      7.28 o
  10  -2   4       58.90       63.49      9.92 o
 -11  -1   4        5.07       11.04      6.88 o
 -10  -1   4       28.99       29.02      5.52 o
  -9  -1   4       22.85       24.19      5.00 o
  -8  -1   4      199.40      198.28      9.44 o
  -7  -1   4       37.47       39.32      4.08 o
  -6  -1   4        7.26        3.86      2.12 o
  -5  -1   4       43.84       52.77      3.37 o
  -4  -1   4        0.07        2.34      1.30 o
  -3  -1   4      776.11      824.50     13.06 o
  -2  -1   4     4110.26     4283.34     51.06 o
  -1  -1   4      128.30      125.34      4.60 o
   0  -1   4      291.40      293.87      8.59 o
   1  -1   4      402.42      416.06      9.12 o
   2  -1   4       34.50       59.43      4.12 o
   3  -1   4       28.37       36.96      4.34 o
   4  -1   4       12.30        4.36      2.60 o
   5  -1   4      531.09      529.17     21.27 o
   6  -1   4      112.31      101.72      6.07 o
   7  -1   4      307.61      317.20     15.21 o
   8  -1   4      515.24      529.18     20.81 o
   9  -1   4       53.92       48.06     16.38 o
  10  -1   4        0.04        8.96      6.08 o
 -11   0   4        0.18        3.26      5.07 o
 -10   0   4      258.02      278.43     14.66 o
  -9   0   4      262.27      261.08      9.06 o
  -8   0   4        8.83       11.41      2.57 o
  -7   0   4       24.31       24.71      3.55 o
  -6   0   4        1.29        3.64      1.43 o
  -5   0   4       71.97       61.53      3.24 o
  -4   0   4      347.18      370.75      7.70 o
  -3   0   4      979.15     1016.59     14.65 o
  -2   0   4      730.38      714.11     12.36 o
  -1   0   4        2.24       -0.51      1.33 o
   0   0   4       97.76      120.10      6.04 o
   1   0   4      901.28      936.26     15.47 o
   2   0   4     1492.54     1579.90     23.30 o
   3   0   4       87.37      122.13      7.54 o
   4   0   4       97.79      111.54      7.63 o
   5   0   4       45.03       48.83      5.61 o
   6   0   4       65.27       84.13      9.03 o
   7   0   4       43.03       37.52      6.88 o
   8   0   4        5.12       -0.68      4.43 o
   9   0   4      200.46      231.12     17.25 o
  10   0   4       24.57       24.26     12.31 o
 -11   1   4       12.77       18.28      5.43 o
 -10   1   4       19.56       23.90      5.07 o
  -9   1   4      543.62      553.91     15.19 o
  -8   1   4      535.02      508.32     14.21 o
  -7   1   4      394.35      395.43     21.81 o
  -6   1   4      220.73      204.34      5.98 o
  -5   1   4      891.43      873.10     17.79 o
  -4   1   4      579.47      678.30     11.71 o
  -3   1   4        2.41        2.60      1.28 o
  -2   1   4      301.56      294.90      6.74 o
  -1   1   4      158.04      190.16      6.62 o
   0   1   4        5.57        8.89      1.97 o
   1   1   4      326.25      328.17      8.42 o
   2   1   4      820.66      796.64     12.93 o
   3   1   4       13.59       12.35      3.34 o
   4   1   4      103.84       92.01      7.19 o
   5   1   4      225.23      253.07     11.90 o
   6   1   4      492.09      451.41     29.68 o
   7   1   4       59.37       73.87      9.73 o
   8   1   4        9.57        6.16      9.41 o
   9   1   4        1.51       -4.71      8.51 o
  10   1   4        3.86        7.97     10.14 o
 -11   2   4       60.15       51.59      6.16 o
 -10   2   4        0.46       -6.34      5.61 o
  -9   2   4      417.54      440.46     24.44 o
  -8   2   4        0.54        5.25      4.53 o
  -7   2   4      702.77      695.35     28.42 o
  -5   2   4      208.71      232.18      9.41 o
  -4   2   4        0.96        1.97      1.87 o
  -3   2   4      719.08      603.28     12.25 o
  -2   2   4      167.14      155.75     12.49 o
  -1   2   4      115.30      102.41      5.89 o
   0   2   4       70.14       83.47      9.48 o
   1   2   4       11.51        9.03      3.01 o
   2   2   4     4359.48     4563.81     50.38 o
   3   2   4     1843.79     1832.38     36.37 o
   4   2   4     1642.96     1718.71     33.28 o
   5   2   4        0.49       -0.83      3.26 o
   6   2   4     1420.99     1430.90     57.21 o
   7   2   4      134.41      118.94     18.83 o
   8   2   4       23.94       13.58     10.32 o
   9   2   4       63.45       82.73     17.74 o
 -10   3   4      135.59      105.54     14.30 o
  -9   3   4       37.14       30.41      8.33 o
  -8   3   4      126.50      111.88     13.40 o
  -5   3   4      634.00      623.59     14.78 o
  -4   3   4      137.46      177.54      6.56 o
  -3   3   4     5099.48     5538.16     84.35 o
  -2   3   4     1277.91     1190.66     27.07 o
  -1   3   4       60.51       45.41      5.87 o
   0   3   4        0.15        0.11      1.69 o
   1   3   4      388.45      389.13     12.29 o
   2   3   4      340.88      356.18     10.00 o
   3   3   4      179.84      146.52     12.59 o
   4   3   4     1504.39     1483.42     53.13 o
   5   3   4      894.84      932.97     30.72 o
   6   3   4      107.80      111.70     18.47 o
   7   3   4      644.01      654.44     39.47 o
   8   3   4      327.17      413.84     37.66 o
   9   3   4       41.88       45.44     15.21 o
  -9   4   4      102.87      133.24     14.84 o
  -8   4   4       33.91       32.41      7.42 o
  -6   4   4      172.93      191.36      7.49 o
  -5   4   4      310.92      345.01     11.39 o
  -4   4   4       97.19       88.14      5.43 o
  -3   4   4     1573.88     1710.91     29.39 o
  -2   4   4     1298.01     1380.51     24.57 o
  -1   4   4       13.97       29.93      4.49 o
   0   4   4       97.28      102.71      7.21 o
   1   4   4       72.91       70.96      6.47 o
   2   4   4     1140.96     1148.00     21.07 o
   3   4   4      722.53      731.02     36.21 o
   4   4   4      347.86      331.35     13.23 o
   5   4   4       27.12       21.46      7.51 o
   6   4   4        0.29        3.62      7.78 o
   7   4   4      214.90      236.25     28.78 o
   8   4   4        0.46       -1.09      9.41 o
   9   4   4      177.26      188.09     28.24 o
  -9   5   4      279.67      258.70     18.10 o
  -7   5   4       72.08       85.18      8.51 o
  -6   5   4       96.18      105.98      7.29 o
  -5   5   4       85.93       84.83      6.16 o
  -4   5   4       16.94       17.44      2.60 o
  -3   5   4       88.41       96.64      6.33 o
  -2   5   4        8.73        4.33      2.56 o
  -1   5   4     1514.08     1632.17     31.14 o
   0   5   4      128.06      121.10      8.30 o
   1   5   4      259.25      245.34     12.07 o
   2   5   4       72.46       68.41      5.88 o
   3   5   4      382.96      356.87     14.56 o
   4   5   4      812.86      792.71     73.86 o
   5   5   4       32.73       35.17      8.99 o
   6   5   4        1.96        0.91      7.60 o
   7   5   4       52.72       49.97     16.84 o
   8   5   4        4.44       24.62     13.76 o
 -10   6   4      255.74      246.21     11.04 o
  -9   6   4       29.71       23.35      4.53 o
  -8   6   4       25.16       23.39      3.89 o
  -7   6   4      279.07      285.53     10.12 o
  -6   6   4      382.02      377.73     12.56 o
  -5   6   4        0.24        2.30      2.31 o
  -4   6   4      268.98      260.67     10.37 o
  -3   6   4      716.25      716.33     17.28 o
  -2   6   4       13.52       12.05      3.41 o
  -1   6   4       21.99       12.11      3.69 o
   0   6   4       41.96       44.75      5.68 o
   1   6   4       89.27       82.96     10.75 o
   2   6   4      209.93      181.97     11.47 o
   3   6   4      175.33      178.07     16.50 o
   4   6   4      101.19       88.51     12.35 o
   5   6   4       97.73       94.93     13.81 o
   6   6   4      119.01      109.89     21.72 o
   7   6   4        1.22       -6.70      9.96 o
   8   6   4       91.06       56.30     20.28 o
 -11   7   4       58.15       51.41      7.24 o
 -10   7   4       37.28       30.96      6.34 o
  -9   7   4        2.19       -2.35      3.80 o
  -8   7   4       15.35        8.45      5.79 o
  -7   7   4       19.20       18.16      4.25 o
  -6   7   4       47.41       39.99      5.57 o
  -5   7   4      116.36      120.67      9.35 o
  -4   7   4      133.83      138.81     12.47 o
  -3   7   4       93.12       85.04     15.05 o
  -2   7   4      425.27      403.02     13.93 o
  -1   7   4        4.27        3.80      3.15 o
   0   7   4       23.23       36.08      5.95 o
   1   7   4      268.97      216.28     17.59 o
   2   7   4        7.22       33.74      8.51 o
   3   7   4       44.94       36.29      9.02 o
   4   7   4      598.98      633.33     29.50 o
   5   7   4       63.05       77.06     13.25 o
   6   7   4        0.74        1.63     11.59 o
   7   7   4      127.11      143.02     26.79 o
 -10   8   4        1.61        1.63      4.89 o
  -9   8   4        8.11        0.56      3.39 o
  -8   8   4        0.14       -4.62      3.58 o
  -7   8   4       53.33       53.59      6.78 o
  -6   8   4      121.29      132.22     10.41 o
  -5   8   4       56.62       49.20      7.26 o
  -4   8   4       25.36       29.77      5.98 o
  -3   8   4        1.71       -0.77      3.46 o
  -2   8   4      114.44      122.20      9.58 o
  -1   8   4      199.43      185.96     12.19 o
   0   8   4       54.31       50.42      6.90 o
   1   8   4      147.64      142.80     15.59 o
   2   8   4       84.16       60.41     11.26 o
   3   8   4       24.17       29.87      9.23 o
   4   8   4        0.57        6.92      7.28 o
   5   8   4       89.42       79.29     15.39 o
   6   8   4       88.29      115.50     25.89 o
   7   8   4        0.13        8.51     13.76 o
 -10   9   4        4.09       -1.09      5.43 o
  -9   9   4      294.54      320.97     14.24 o
  -8   9   4      439.88      444.17     19.64 o
  -7   9   4        3.10       -3.77      4.09 o
  -6   9   4      222.59      225.47     13.72 o
  -5   9   4      696.65      759.80     61.55 o
  -4   9   4      544.48      567.67     21.80 o
  -3   9   4        6.70        2.75      4.98 o
  -2   9   4       52.15       58.76      7.88 o
  -1   9   4      112.01      144.71     15.68 o
   0   9   4        1.57        3.36      5.82 o
   1   9   4      141.11      150.61     17.02 o
   2   9   4      260.99      259.25     22.78 o
   3   9   4       52.50       64.03     13.24 o
   4   9   4       47.54       39.98     12.59 o
   5   9   4        2.48        8.87     13.22 o
   6   9   4        6.46        5.25     12.49 o
  -9  10   4      250.33      256.66     15.89 o
  -8  10   4       90.55       89.35     11.13 o
  -7  10   4      269.75      312.62     19.73 o
  -6  10   4        3.42        3.31      5.13 o
  -5  10   4      101.38      108.93     11.64 o
  -4  10   4      518.93      492.07     64.90 o
  -3  10   4      458.31      497.79     21.74 o
  -2  10   4      392.30      407.97     24.31 o
  -1  10   4      155.24      149.71     33.13 o
   0  10   4      265.48      326.79     61.19 o
   1  10   4      105.20      122.43     27.25 o
   2  10   4        6.13        6.36      7.91 o
   3  10   4      180.33      189.80     21.36 o
   4  10   4       22.36        7.13      9.40 o
   5  10   4       73.64       75.31     23.72 o
  -8  11   4      245.32      265.38     17.98 o
  -7  11   4       40.59       34.18      8.61 o
  -6  11   4       44.11       49.44     10.32 o
  -5  11   4      391.13      408.51     37.38 o
  -4  11   4       22.89       18.15      7.08 o
  -3  11   4        1.44       -5.07      7.42 o
  -2  11   4       31.38       61.29     12.05 o
  -1  11   4       18.27       14.80      8.49 o
   0  11   4        1.29       -4.34      7.55 o
   1  11   4      230.89      269.58     64.81 o
   2  11   4      173.31      162.70     20.15 o
   3  11   4        0.54        0.65      9.25 o
   4  11   4      293.12      350.93     30.91 o
  -7  12   4       37.26       30.62     10.05 o
  -6  12   4        0.81        2.90      6.61 o
  -5  12   4       57.76       71.33     17.20 o
  -4  12   4       83.48      130.53     22.99 o
  -3  12   4      174.62      167.09     26.61 o
  -2  12   4      178.90      128.72     23.72 o
  -1  12   4        2.69       -0.57      9.87 o
   0  12   4        5.41        2.12      8.25 o
   1  12   4        0.10        1.48      9.05 o
   2  12   4        5.36        2.27     10.24 o
  -6  13   4       10.72       12.49     13.40 o
  -5  13   4        7.15       -0.91     12.13 o
  -4  13   4      106.05      157.50     27.16 o
  -3  13   4       32.64       38.02     17.02 o
  -2  13   4       17.77       13.40     11.95 o
  -1  13   4       23.57       18.28     13.40 o
   0  13   4      165.67      166.82     21.54 o
   1  13   4        0.38       -7.69      9.67 o
  -1 -14   5       99.29       85.84     17.49 o
   0 -14   5       31.82       26.96     12.91 o
   1 -14   5       28.12       18.16     11.50 o
   2 -14   5      178.77      149.17     27.88 o
   3 -14   5       22.63       22.09     14.48 o
   4 -14   5      123.10      154.42     26.97 o
  -3 -13   5        1.04        6.24     10.03 o
  -2 -13   5        1.57       14.72     10.20 o
  -1 -13   5        0.28       -7.00      6.74 o
   0 -13   5       44.70       45.15     21.18 o
   1 -13   5       10.34       13.57      9.44 o
   2 -13   5        8.38        5.07      9.23 o
   3 -13   5      110.54      118.58     22.45 o
   4 -13   5       17.83       18.83     12.67 o
   5 -13   5       18.30       16.84     12.67 o
   6 -13   5      269.24      305.77     35.48 o
  -5 -12   5      207.00      191.72     33.13 o
  -4 -12   5       79.26       83.46     23.90 o
  -3 -12   5       36.31       22.24      9.90 o
  -2 -12   5        5.59        9.06      8.42 o
  -1 -12   5       46.59       59.13     12.77 o
   0 -12   5       16.55       11.76     13.58 o
   1 -12   5      114.21      121.22     16.46 o
   2 -12   5       26.64       30.30      9.39 o
   3 -12   5        7.35       24.44     12.31 o
   4 -12   5       84.07      103.19     19.91 o
   5 -12   5        0.03        0.18      9.41 o
   6 -12   5        9.28       -0.72      9.23 o
   7 -12   5        9.84       19.91     12.31 o
  -6 -11   5       63.98       41.82     18.65 o
  -5 -11   5        9.31       24.98     15.21 o
  -4 -11   5      267.95      298.38     30.96 o
  -3 -11   5      274.42      315.99     25.85 o
  -2 -11   5      193.35      154.36     39.56 o
  -1 -11   5       68.96       61.12     12.09 o
   0 -11   5       29.36       39.87     17.83 o
   1 -11   5      141.16      127.02     16.56 o
   2 -11   5      266.70      309.05     23.27 o
   3 -11   5      224.76      243.64     20.48 o
   4 -11   5        0.19        5.61      7.24 o
   5 -11   5      173.36      149.90     22.63 o
   6 -11   5      157.95      143.02     21.54 o
   7 -11   5        3.73        1.09      9.23 o
   8 -11   5        0.08        8.69     11.04 o
  -7 -10   5       61.67       98.66     25.53 o
  -6 -10   5       13.36       16.84     14.48 o
  -5 -10   5        5.01        4.71     10.86 o
  -4 -10   5       92.31       80.13     14.24 o
  -3 -10   5       11.17        9.72      7.92 o
  -2 -10   5        2.51       -1.49      5.56 o
  -1 -10   5      230.39      215.18     22.90 o
   0 -10   5      163.33      194.89     18.24 o
   1 -10   5      246.44      201.57     18.06 o
   2 -10   5      154.77      188.46     17.54 o
   3 -10   5       41.12       42.35     12.85 o
   4 -10   5      294.02      306.01     46.16 o
   5 -10   5      466.70      428.60     20.53 o
   6 -10   5       78.57       76.03     10.97 o
   7 -10   5       75.62       71.56     11.59 o
   8 -10   5      136.06      151.71     15.34 o
  -7  -9   5        0.00       -2.72     10.14 o
  -6  -9   5       11.76        4.16     11.04 o
  -5  -9   5        0.63        7.42      9.59 o
  -4  -9   5       27.65       19.00     11.13 o
  -3  -9   5       88.11       78.44     11.90 o
  -2  -9   5       36.66       54.48      9.86 o
  -1  -9   5      972.30      944.13     83.55 o
   0  -9   5      183.58      166.31     15.71 o
   1  -9   5        1.16        1.81      3.95 o
   2  -9   5       92.36       93.57      6.60 o
   3  -9   5      298.05      276.82     14.27 o
   4  -9   5       83.58       52.53      7.44 o
   5  -9   5      137.53      106.99     13.31 o
   6  -9   5        5.23        0.02      5.79 o
   7  -9   5       44.92       39.03      8.07 o
   8  -9   5       16.47       24.92      9.32 o
   9  -9   5        5.88        2.29      6.46 o
  -8  -8   5      211.16      210.72     30.96 o
  -7  -8   5      116.65       99.93     21.36 o
  -6  -8   5       46.85       57.03     16.11 o
  -5  -8   5      385.76      392.00     23.49 o
  -4  -8   5        9.47       17.84      6.71 o
  -3  -8   5       80.07       70.53     10.94 o
  -2  -8   5      598.09      605.04     25.13 o
  -1  -8   5      205.14      226.27     23.99 o
   0  -8   5       31.77       31.39      5.49 o
   1  -8   5      196.34      178.65      8.12 o
   2  -8   5        3.99        8.93      3.77 o
   3  -8   5        3.72        1.29      3.22 o
   4  -8   5      412.66      310.98     13.73 o
   5  -8   5       28.43       32.31      7.88 o
   6  -8   5       37.03       46.39      7.79 o
   7  -8   5        4.19       -4.97      4.28 o
   8  -8   5        0.46       -2.10      4.66 o
   9  -8   5       78.73       74.35     10.60 o
  -9  -7   5        1.21        2.35     12.31 o
  -8  -7   5      192.53      175.97     26.61 o
  -7  -7   5      319.72      327.67     34.94 o
  -6  -7   5      471.52      477.39     34.76 o
  -5  -7   5      272.23      304.25     20.99 o
  -4  -7   5      325.82      335.29     14.32 o
  -3  -7   5     1758.68     1732.35     35.21 o
  -2  -7   5       44.39       51.85      5.46 o
  -1  -7   5      125.30      124.91      8.49 o
   0  -7   5     1227.77     1108.61     49.71 o
   1  -7   5        0.49        0.42      2.63 o
   2  -7   5      163.22      142.86      9.76 o
   3  -7   5      561.06      518.85     16.30 o
   4  -7   5      745.54      760.40     20.30 o
   5  -7   5       65.91       48.24      7.55 o
   6  -7   5      132.80      148.96     12.45 o
   7  -7   5      117.62      119.92     21.81 o
   8  -7   5       32.33       47.16      8.25 o
   9  -7   5       99.46       69.32     10.15 o
  -9  -6   5       58.66       70.60     18.28 o
  -8  -6   5       22.25       16.11     11.22 o
  -7  -6   5      177.69      196.83     18.28 o
  -6  -6   5        9.50        4.31      4.25 o
  -5  -6   5      305.34      312.96     13.53 o
  -4  -6   5     1276.17     1326.00     28.72 o
  -3  -6   5     1136.89     1097.37     25.00 o
  -2  -6   5      436.49      431.70     14.84 o
  -1  -6   5      961.48      955.91     16.21 o
   0  -6   5       40.55       45.90      4.58 o
   1  -6   5      647.59      655.48     29.94 o
   2  -6   5       28.52       26.01      5.09 o
   3  -6   5        1.16        5.42      3.05 o
   4  -6   5     1140.91     1114.22     30.46 o
   5  -6   5      234.28      230.71     14.14 o
   6  -6   5       43.96       35.47     12.31 o
   7  -6   5       75.62       76.61      9.53 o
   8  -6   5      373.53      408.24     18.59 o
   9  -6   5       13.33       15.02      6.39 o
  10  -6   5        7.06        6.19      6.34 o
 -10  -5   5       75.20       80.02     18.65 o
  -9  -5   5       60.91       42.00     14.30 o
  -8  -5   5       23.01       21.84      6.44 o
  -7  -5   5       22.72       27.03      6.65 o
  -6  -5   5       32.97       45.22      9.05 o
  -5  -5   5      175.40      159.34     10.06 o
  -4  -5   5      272.55      280.13      9.73 o
  -3  -5   5      158.20      184.25      8.56 o
  -2  -5   5        4.29        3.47      1.93 o
  -1  -5   5      220.34      230.52     10.75 o
   0  -5   5      316.28      339.51      9.17 o
   1  -5   5       29.72       33.83      3.09 o
   2  -5   5      149.12      187.31      9.36 o
   3  -5   5      258.42      279.05     10.87 o
   4  -5   5      115.68      106.47      8.03 o
   5  -5   5       56.81       40.42      5.45 o
   6  -5   5       13.21        6.21      4.29 o
   7  -5   5      449.78      442.34     31.14 o
   8  -5   5      212.67      211.82     15.48 o
   9  -5   5       38.63       38.79      8.02 o
  10  -5   5       28.57       28.51      8.26 o
 -10  -4   5       80.82       70.83     20.28 o
  -9  -4   5       12.26        3.90      5.69 o
  -8  -4   5      111.69      114.35     30.78 o
  -7  -4   5        0.10       -2.37      3.65 o
  -6  -4   5      407.18      407.58     18.79 o
  -5  -4   5      155.10      156.49      8.88 o
  -4  -4   5       30.75       24.10      3.66 o
  -3  -4   5      714.09      731.65     14.84 o
  -2  -4   5     1575.82     1615.24     21.90 o
  -1  -4   5      433.79      430.06      9.08 o
   0  -4   5      272.48      310.60      8.32 o
   1  -4   5     1811.67     1837.55     23.71 o
   2  -4   5      426.73      450.29      9.46 o
   3  -4   5      102.96       96.91      7.09 o
   4  -4   5        8.72        1.42      2.67 o
   5  -4   5       30.54       24.97      4.56 o
   6  -4   5      109.91      113.48     10.39 o
   7  -4   5       58.95       53.35      9.05 o
   8  -4   5      146.69      133.88     12.24 o
   9  -4   5       32.45       39.56      8.57 o
  10  -4   5        9.59       16.11      6.84 o
 -10  -3   5      158.56      174.71     13.47 o
  -9  -3   5       10.09       14.24      7.69 o
  -8  -3   5       56.27       39.71      6.87 o
  -7  -3   5      610.85      592.43     23.23 o
  -6  -3   5      444.77      452.21     13.45 o
  -5  -3   5        1.09        3.36      2.26 o
  -4  -3   5      639.85      620.53     12.98 o
  -3  -3   5     1183.73     1157.28     19.36 o
  -2  -3   5      232.27      249.36      6.57 o
  -1  -3   5      560.59      522.90      9.71 o
   0  -3   5      969.39      887.14     18.49 o
   1  -3   5       56.67       54.04      6.00 o
   2  -3   5      376.99      356.36     11.38 o
   3  -3   5      161.48      135.57     13.44 o
   4  -3   5       15.38       28.99      4.56 o
   5  -3   5      456.65      422.88      9.36 o
   6  -3   5      133.94      112.14     10.59 o
   7  -3   5       40.90       39.07      9.41 o
   8  -3   5      118.80      125.25     13.13 o
   9  -3   5      248.82      245.42     17.46 o
  10  -3   5      242.45      243.06     18.05 o
 -11  -2   5        3.10        3.08      6.52 o
 -10  -2   5      108.58      119.58     10.30 o
  -9  -2   5        4.66        0.87      4.29 o
  -8  -2   5        8.35        5.36      2.94 o
  -7  -2   5       79.81       66.93      6.67 o
  -6  -2   5      143.03      136.15      6.73 o
  -5  -2   5      421.11      390.86      8.47 o
  -4  -2   5     1795.65     1844.15     23.56 o
  -3  -2   5      695.69      733.09     13.46 o
  -2  -2   5     3865.51     4074.77     58.03 o
  -1  -2   5     4559.71     4753.62     57.19 o
   0  -2   5      135.28      142.65     11.05 o
   1  -2   5      336.61      316.85      8.55 o
   2  -2   5      606.68      563.79     14.50 o
   3  -2   5      466.40      479.46     16.19 o
   4  -2   5      545.50      546.96     15.24 o
   5  -2   5     1003.82      966.10     17.22 o
   6  -2   5       24.37       28.96     17.47 o
   7  -2   5       69.76       77.97      9.15 o
   8  -2   5      601.08      671.38     29.51 o
   9  -2   5      124.69      137.28     13.62 o
  10  -2   5        7.19        6.35      6.57 o
 -11  -1   5       13.51        9.59      7.24 o
 -10  -1   5       52.70       62.21      7.14 o
  -9  -1   5       16.41       16.72      3.89 o
  -8  -1   5      138.92      133.30      7.79 o
  -7  -1   5      127.59      125.08      7.16 o
  -6  -1   5       11.74        6.99      2.87 o
  -5  -1   5      243.52      276.11      6.45 o
  -4  -1   5      230.52      248.27      6.64 o
  -3  -1   5      690.72      787.24     17.09 o
  -2  -1   5      970.93      962.07     18.31 o
  -1  -1   5     2905.69     3080.02     38.96 o
   0  -1   5     1058.80     1128.55     21.45 o
   1  -1   5       87.62      116.04      6.92 o
   2  -1   5     1892.94     1930.06     33.19 o
   3  -1   5       52.55       38.20      4.72 o
   4  -1   5      107.92      124.46      8.46 o
   5  -1   5      375.28      379.60     13.36 o
   6  -1   5      137.82      142.47      9.60 o
   7  -1   5       24.89       36.50      6.79 o
   8  -1   5      191.88      209.77     15.96 o
   9  -1   5      609.13      624.12     25.24 o
  10  -1   5      140.10      139.65     14.59 o
 -11   0   5      256.75      302.87     16.84 o
 -10   0   5      121.35      128.24     19.64 o
  -9   0   5       24.40       24.62      3.74 o
  -8   0   5      866.65      888.48     17.75 o
  -7   0   5      153.00      144.77      5.47 o
  -6   0   5       24.38       21.10      2.58 o
  -5   0   5      554.04      580.59     14.43 o
  -4   0   5      242.79      236.26      6.07 o
  -3   0   5       27.66       21.97      2.46 o
  -2   0   5       37.72       32.46      3.51 o
  -1   0   5      776.61      914.19     15.16 o
   0   0   5     1434.96     1508.22     22.43 o
   1   0   5      297.82      314.83      8.57 o
   2   0   5      674.29      703.03     14.19 o
   3   0   5       30.08       28.13      4.35 o
   4   0   5       39.36       39.61      7.63 o
   5   0   5        0.46       -4.14      2.64 o
   6   0   5       10.52       14.93      5.22 o
   7   0   5        3.01       -1.81      4.16 o
   8   0   5       12.43       15.09      6.33 o
   9   0   5       53.56       59.99     13.49 o
 -11   1   5      124.16      119.48     10.32 o
 -10   1   5      224.23      239.52     10.67 o
  -9   1   5      605.13      632.73     22.45 o
  -8   1   5        0.64        2.80      2.63 o
  -7   1   5      231.84      205.69      6.82 o
  -6   1   5      657.90      642.29     11.85 o
  -5   1   5       91.38      103.20      4.67 o
  -4   1   5     1160.41     1158.23     18.93 o
  -3   1   5     1525.51     1507.87     21.28 o
  -2   1   5      148.15      143.94      9.68 o
  -1   1   5     1938.97     1980.71     27.22 o
   0   1   5        4.10       16.59      2.72 o
   1   1   5        0.35       -2.02      1.64 o
   2   1   5       57.28       58.74      4.86 o
   3   1   5       57.12       44.02      5.53 o
   4   1   5      452.31      472.53     27.22 o
   5   1   5       57.93       42.11      6.04 o
   6   1   5      304.22      307.09     17.34 o
   7   1   5       29.48       33.99      7.86 o
   8   1   5        0.06       -5.67      4.54 o
   9   1   5        7.51        6.16      9.41 o
 -11   2   5      154.95      136.86      8.33 o
 -10   2   5       32.63       14.12      8.15 o
  -9   2   5        0.62       -4.34      5.07 o
  -8   2   5       49.00       56.12     10.32 o
  -7   2   5     1200.59     1246.78     43.45 o
  -6   2   5      553.26      532.68     26.07 o
  -5   2   5      637.97      648.98     25.89 o
  -4   2   5        0.34        0.37      1.45 o
  -3   2   5      405.88      429.30      9.19 o
  -2   2   5      365.16      328.89      9.58 o
  -1   2   5      268.31      317.05     10.08 o
   0   2   5        3.82       -0.76      2.04 o
   1   2   5      428.65      415.04     12.87 o
   2   2   5      114.74      120.52      5.91 o
   3   2   5      859.09      873.61     21.47 o
   4   2   5      250.37      250.26     21.92 o
   5   2   5      156.02      132.75     10.33 o
   6   2   5      234.76      210.00     24.44 o
   7   2   5      191.72      267.21     28.60 o
   8   2   5      225.77      226.29     27.52 o
   9   2   5       33.90       25.53     13.40 o
 -10   3   5      134.27      113.87     15.93 o
  -9   3   5      187.38      173.61     17.92 o
  -8   3   5        2.09        7.24      5.97 o
  -6   3   5      302.58      277.17     13.31 o
  -5   3   5      236.85      234.95      9.34 o
  -4   3   5       45.79       55.93      4.61 o
  -3   3   5      480.10      457.33     12.05 o
  -2   3   5      265.20      266.56     11.96 o
  -1   3   5      426.14      413.41     15.51 o
   0   3   5       28.76       22.88      3.29 o
   1   3   5       24.26       29.94      5.35 o
   2   3   5      613.95      629.76     16.77 o
   3   3   5       26.63       28.67      8.42 o
   4   3   5      614.38      579.20     23.68 o
   5   3   5       52.89       45.64      9.19 o
   6   3   5      101.04       92.87     17.92 o
   7   3   5       17.39        7.24      9.96 o
   8   3   5       68.71       52.68     15.21 o
   9   3   5      227.46      285.13     33.49 o
 -10   4   5      123.68      102.28     14.48 o
  -9   4   5      585.17      536.04     27.34 o
  -7   4   5      157.14      132.96      6.34 o
  -6   4   5        2.87        2.55      2.88 o
  -5   4   5       20.37       22.27      5.97 o
  -4   4   5        2.14        9.07      2.58 o
  -3   4   5      381.92      406.87     25.98 o
  -2   4   5     1407.50     1494.50     35.20 o
  -1   4   5       46.61       42.21      4.92 o
   0   4   5      363.65      387.03     21.56 o
   1   4   5        7.70        4.85      3.01 o
   2   4   5      438.67      460.07     14.95 o
   3   4   5     1657.45     1562.77     42.63 o
   4   4   5     1054.31     1048.98     34.49 o
   5   4   5        2.08        3.04      5.43 o
   6   4   5       56.74       45.08     14.48 o
   7   4   5        3.30        8.51      9.96 o
   8   4   5       16.21       13.22     13.03 o
  -9   5   5      496.71      439.91     24.98 o
  -7   5   5       95.45      112.06     10.32 o
  -6   5   5      846.12      840.91     30.59 o
  -5   5   5      244.06      256.03      8.71 o
  -4   5   5     1834.72     1839.40     32.43 o
  -3   5   5      839.60      797.18     18.02 o
  -2   5   5      145.32      155.07      8.92 o
  -1   5   5      503.31      516.02     15.00 o
   0   5   5        7.26        0.06      2.40 o
   1   5   5      233.38      217.48     12.27 o
   2   5   5     1489.05     1420.38     30.71 o
   3   5   5        0.54       -7.06      4.00 o
   4   5   5      243.03      233.94     26.34 o
   5   5   5       33.43       21.09      7.48 o
   6   5   5       56.74       33.49     13.22 o
   7   5   5      148.48      158.04     26.43 o
   8   5   5        5.36       -4.53     10.68 o
 -10   6   5       13.42       13.03      3.80 o
  -9   6   5      103.96      100.84      8.15 o
  -8   6   5      380.40      373.78     12.31 o
  -7   6   5      491.31      437.50     21.45 o
  -6   6   5      124.60      123.60      8.48 o
  -5   6   5      209.80      177.78      9.78 o
  -4   6   5      126.78      125.42     10.55 o
  -3   6   5      782.63      817.30     19.35 o
  -2   6   5     1717.42     1790.39     33.68 o
  -1   6   5      459.23      450.59     14.86 o
   0   6   5       99.79       86.77      8.02 o
   1   6   5      372.16      349.26     18.66 o
   2   6   5      604.36      653.47     27.46 o
   3   6   5        9.15        2.62      6.16 o
   4   6   5       40.61       23.21      8.22 o
   5   6   5        9.42       17.98      9.59 o
   6   6   5        0.84       -0.18     11.04 o
   7   6   5      156.52      164.20     28.60 o
 -10   7   5        8.02        4.16      4.16 o
  -9   7   5      109.54      100.11      9.96 o
  -8   7   5       36.62       34.60      4.96 o
  -7   7   5       12.45        8.89      3.74 o
  -6   7   5        0.73        3.35      3.17 o
  -5   7   5      330.98      308.87     13.47 o
  -4   7   5      266.76      246.05     10.60 o
  -3   7   5      163.14      161.68     10.09 o
  -2   7   5      143.06      193.93     14.84 o
  -1   7   5      386.13      350.69     13.69 o
   0   7   5       21.37       14.02      4.23 o
   1   7   5      229.71      180.77     16.83 o
   2   7   5        5.61       13.64      6.75 o
   3   7   5      250.14      245.72     21.25 o
   4   7   5        7.77        8.24     13.22 o
   5   7   5       23.76       14.37     14.75 o
   6   7   5      182.99      155.87     27.16 o
   7   7   5       21.20        3.62     12.31 o
 -10   8   5        2.93        4.16      5.25 o
  -9   8   5      144.62      144.04     12.67 o
  -8   8   5       72.38       78.64     14.84 o
  -7   8   5        2.63        1.04      3.21 o
  -6   8   5      132.41      130.16     10.77 o
  -5   8   5      244.91      256.19     13.97 o
  -4   8   5      199.96      204.13     14.13 o
  -3   8   5      197.97      187.52     12.49 o
  -2   8   5       24.02       15.38      4.49 o
  -1   8   5       17.13       20.85      5.09 o
   0   8   5        1.87        9.34      5.99 o
   1   8   5        1.42        5.23      5.91 o
   2   8   5      130.91      135.02     16.31 o
   3   8   5        9.82        5.37      7.63 o
   4   8   5       26.72       21.47      8.70 o
   5   8   5        6.65       11.41     11.59 o
   6   8   5       18.39       17.20     13.94 o
 -10   9   5      159.13      146.82     14.84 o
  -9   9   5      125.85      127.44     10.28 o
  -8   9   5       28.44       34.99      7.05 o
  -7   9   5      547.59      588.88     45.53 o
  -6   9   5        1.46        5.28      4.82 o
  -5   9   5       13.33       15.22     10.05 o
  -4   9   5      869.07      846.20     27.69 o
  -3   9   5      176.11      178.07     12.28 o
  -2   9   5       73.48       65.35     10.97 o
  -1   9   5       78.69       80.33     12.47 o
   0   9   5       22.82       29.62      9.09 o
   1   9   5      189.56      202.07     49.33 o
   2   9   5        7.66        8.10      7.31 o
   3   9   5       88.68       94.67     28.60 o
   4   9   5        5.99       -7.99     16.84 o
   5   9   5        0.08       -9.41     11.22 o
  -9  10   5      106.98      111.42     26.61 o
  -8  10   5      324.87      339.00     26.43 o
  -7  10   5       23.62       18.77     17.02 o
  -6  10   5      527.70      572.88     28.15 o
  -5  10   5      281.37      322.39     18.67 o
  -4  10   5       18.88        8.16      5.56 o
  -3  10   5      223.25      224.99     17.61 o
  -2  10   5      426.96      478.77     36.03 o
  -1  10   5      254.33      251.04     29.60 o
   0  10   5      215.04      189.66     20.27 o
   1  10   5      243.48      314.50     52.77 o
   2  10   5      317.65      340.94     43.54 o
   3  10   5        2.05       -0.73     12.22 o
   4  10   5      213.52      237.73     25.01 o
  -8  11   5       33.14       23.98      7.83 o
  -7  11   5        6.23       10.13      6.39 o
  -6  11   5       23.88       31.24      8.17 o
  -5  11   5       71.08       78.20     11.18 o
  -4  11   5      334.59      336.54     35.48 o
  -3  11   5      312.46      345.59     35.84 o
  -2  11   5       63.38       44.72     14.84 o
  -1  11   5       16.54        6.63     17.92 o
   0  11   5       11.50        3.98      8.19 o
   1  11   5        5.01       10.82      9.48 o
   2  11   5       12.60       13.02     10.74 o
   3  11   5       20.42       12.25     11.60 o
  -7  12   5       23.23       22.94      8.47 o
  -6  12   5        0.83      -13.22      9.23 o
  -5  12   5       76.51       85.45     19.91 o
  -4  12   5      148.75      154.78     26.43 o
  -3  12   5        0.64        0.36      8.33 o
  -2  12   5       63.31       85.09     21.00 o
  -1  12   5       17.81       20.82     13.76 o
   0  12   5       13.52        6.02      9.31 o
   1  12   5       18.82       20.63     11.12 o
   2  12   5        1.89       -4.03      9.03 o
  -5  13   5       12.40       12.13     12.67 o
  -4  13   5      288.10      356.28     39.83 o
  -3  13   5        6.28        7.60     12.85 o
  -2  13   5       21.66       -2.35     12.67 o
  -1  13   5      358.22      425.07     47.43 o
   0  13   5        4.83       -6.70     11.04 o
  -1 -14   6       64.03       51.49     14.48 o
   0 -14   6        8.22       -1.35      9.98 o
   1 -14   6        3.47       10.42     10.07 o
   2 -14   6        9.79        9.41     13.58 o
   3 -14   6      126.54      141.21     26.43 o
  -3 -13   6       28.48       35.12     13.12 o
  -2 -13   6       86.81       87.99     19.10 o
  -1 -13   6       10.02       -1.43      8.29 o
   0 -13   6        0.22        3.42     12.13 o
   1 -13   6      192.17      173.85     20.55 o
   2 -13   6       67.21       60.83     17.56 o
   3 -13   6       13.32       -0.72      8.69 o
   4 -13   6       10.21       -0.72     10.86 o
   5 -13   6       30.29       39.28     13.58 o
  -5 -12   6        0.04       11.22     15.39 o
  -4 -12   6      322.78      300.88     39.83 o
  -3 -12   6       81.57       59.32     23.90 o
  -2 -12   6        0.17        6.44      8.87 o
  -1 -12   6        0.08       -9.04      7.11 o
   0 -12   6      217.42      256.41     43.54 o
   1 -12   6       90.53      113.50     17.47 o
   2 -12   6       45.51       33.91     15.39 o
   3 -12   6      296.63      413.48     39.47 o
   4 -12   6        0.01        4.34      9.78 o
   5 -12   6       34.11       53.59     15.93 o
   6 -12   6        9.30       14.48     11.59 o
  -6 -11   6        0.78        9.59     13.76 o
  -5 -11   6      236.67      301.24     38.02 o
  -4 -11   6      207.24      193.65     21.01 o
  -3 -11   6       83.58       57.44     13.23 o
  -2 -11   6      716.56      696.16     35.48 o
  -1 -11   6      160.59      187.68     19.54 o
   0 -11   6       35.53       38.83     10.54 o
   1 -11   6      260.00      199.79     19.33 o
   2 -11   6      834.09      822.92     33.83 o
   3 -11   6      174.80      175.29     25.62 o
   4 -11   6      498.99      450.05     33.49 o
   5 -11   6      193.80      223.40     27.52 o
   6 -11   6        9.78       22.45     11.59 o
   7 -11   6      126.70      156.23     23.72 o
  -7 -10   6      105.71       85.81     23.17 o
  -6 -10   6        3.91       -6.88     10.68 o
  -5 -10   6       13.15       13.94     11.95 o
  -4 -10   6       22.93       18.74      9.32 o
  -3 -10   6      201.26      208.54     26.43 o
  -2 -10   6      370.34      328.76     24.57 o
  -1 -10   6        1.16        0.18      5.69 o
   0 -10   6      187.52      187.35     17.96 o
   1 -10   6       48.56       19.84     11.13 o
   2 -10   6       23.22       20.90      8.17 o
   3 -10   6      322.94      277.08     21.25 o
   4 -10   6       74.36       99.93     18.47 o
   5 -10   6       80.60       35.12     12.31 o
   6 -10   6      271.09      242.22     28.06 o
   7 -10   6       54.09       49.78     13.94 o
   8 -10   6       59.42       67.53     16.29 o
  -7  -9   6       61.20       49.97     18.65 o
  -6  -9   6        3.07        2.72     11.04 o
  -5  -9   6       55.75       76.40     19.01 o
  -4  -9   6       59.02       59.82     11.33 o
  -3  -9   6      112.38       86.27     13.17 o
  -2  -9   6        0.08        2.21      5.31 o
  -1  -9   6      181.52      178.77     16.93 o
   0  -9   6      276.74      215.45     25.80 o
   1  -9   6       54.30       77.15     11.68 o
   2  -9   6       22.04       26.06      6.07 o
   3  -9   6        2.09        3.08      3.82 o
   4  -9   6        1.39       -0.55      3.92 o
   5  -9   6        8.62        0.78      5.88 o
   6  -9   6       33.05       30.88      7.93 o
   7  -9   6       87.98       80.34     11.48 o
   8  -9   6       30.14       25.17      8.64 o
  -8  -8   6       43.34       54.49     18.28 o
  -7  -8   6        5.94       -2.72      9.59 o
  -6  -8   6       84.71       92.69     20.82 o
  -5  -8   6        0.29        7.60      8.69 o
  -4  -8   6      294.07      275.13     20.98 o
  -3  -8   6      897.15      942.23     33.22 o
  -2  -8   6      111.47       85.53     11.70 o
  -1  -8   6      617.48      653.49     26.35 o
   0  -8   6      856.72      909.89     37.11 o
   1  -8   6       21.52       19.10      4.90 o
   2  -8   6       75.99       75.33     12.07 o
   3  -8   6      389.73      370.53     19.45 o
   4  -8   6       49.31       42.42      8.97 o
   5  -8   6       34.69       19.04      6.00 o
   6  -8   6      446.29      495.84     55.76 o
   7  -8   6       37.30       25.80      8.42 o
   8  -8   6        8.10        8.09      6.35 o
   9  -8   6        2.23        2.17      6.40 o
  -9  -7   6       45.49       23.72     14.12 o
  -8  -7   6      267.68      278.25     33.13 o
  -7  -7   6      135.06      117.85     21.36 o
  -6  -7   6        0.08       -4.53      8.33 o
  -5  -7   6       78.10       57.65     10.17 o
  -4  -7   6        0.09        2.41      4.12 o
  -3  -7   6       86.79       58.62      7.10 o
  -2  -7   6      390.48      370.30     27.11 o
  -1  -7   6        0.06       -1.86      2.25 o
   0  -7   6      292.31      289.89     15.01 o
   1  -7   6      647.78      603.13     27.12 o
   2  -7   6      584.48      553.38     17.31 o
   3  -7   6       85.12       86.67      8.10 o
   4  -7   6      233.29      185.74     11.56 o
   5  -7   6      172.38      153.62     13.10 o
   6  -7   6       52.74       59.67      8.96 o
   7  -7   6      144.43      161.07     14.12 o
   8  -7   6      139.65      144.89     14.00 o
   9  -7   6       12.81       22.84      7.59 o
  -9  -6   6       30.47       11.22     13.58 o
  -8  -6   6        0.71        6.88      9.59 o
  -7  -6   6        0.71        5.61      9.59 o
  -6  -6   6        0.07        6.46      4.79 o
  -5  -6   6      270.04      265.16     13.12 o
  -4  -6   6       74.31       72.47     14.56 o
  -3  -6   6      560.54      539.43     13.97 o
  -2  -6   6       45.60       40.12      4.45 o
  -1  -6   6      312.25      295.83      8.63 o
   0  -6   6      802.08      855.17     16.94 o
   1  -6   6       14.14       21.49      4.35 o
   2  -6   6       16.89       12.43      3.93 o
   3  -6   6      724.71      656.13     24.93 o
   4  -6   6     1324.11     1272.16     62.22 o
   5  -6   6       36.69       38.92      5.85 o
   6  -6   6      607.07      589.46     22.29 o
   7  -6   6       30.60       25.76      7.00 o
   8  -6   6      248.37      279.51     18.88 o
   9  -6   6      239.26      249.94     18.62 o
 -10  -5   6       14.98       28.06     13.22 o
  -9  -5   6      195.49      168.91     23.90 o
  -8  -5   6      138.33      142.56     13.35 o
  -7  -5   6        4.14        5.80      7.69 o
  -6  -5   6       10.03       10.39      8.15 o
  -5  -5   6      364.04      367.56     16.96 o
  -4  -5   6       95.53       98.36      6.74 o
  -3  -5   6      272.57      246.85      8.99 o
  -2  -5   6      203.59      194.82      8.00 o
  -1  -5   6       37.95       28.58      3.12 o
   0  -5   6      168.92      190.13      8.52 o
   1  -5   6      153.43      136.22      5.62 o
   2  -5   6      134.73      132.45      5.77 o
   3  -5   6       37.62       42.74      5.57 o
   4  -5   6     1001.91      963.19     23.05 o
   5  -5   6        1.20       -3.26      3.01 o
   6  -5   6       79.47       78.01     18.65 o
   7  -5   6      141.82      138.58     12.91 o
   8  -5   6      192.35      177.53     14.87 o
   9  -5   6       21.41       15.73      7.10 o
 -10  -4   6      305.94      294.58     42.81 o
  -9  -4   6      559.95      647.48     23.97 o
  -8  -4   6       44.50       54.12     22.27 o
  -7  -4   6      226.45      225.60     12.26 o
  -6  -4   6       89.90       90.46      7.63 o
  -5  -4   6        3.78       -1.76      2.15 o
  -4  -4   6       78.78       55.69      4.98 o
  -3  -4   6     1183.01     1197.50     20.90 o
  -2  -4   6        2.35        1.94      1.98 o
  -1  -4   6        1.51       10.67      2.28 o
   0  -4   6      767.04      786.01     15.00 o
   1  -4   6      108.86      101.56      5.20 o
   2  -4   6      865.76      853.95     20.10 o
   3  -4   6      411.89      382.93     12.89 o
   4  -4   6      505.88      507.85     21.18 o
   5  -4   6       62.02       63.43      6.87 o
   6  -4   6      109.30      115.96     12.04 o
   7  -4   6       67.90       70.37      9.22 o
   8  -4   6      120.70      103.05     17.38 o
   9  -4   6       79.89       74.19     11.01 o
 -10  -3   6       69.25       76.90      9.87 o
  -9  -3   6       70.87       79.28      9.41 o
  -8  -3   6      347.96      363.87     23.09 o
  -7  -3   6      127.15      144.42      9.29 o
  -6  -3   6      475.23      521.08     15.05 o
  -5  -3   6      308.21      285.29      8.94 o
  -4  -3   6      562.96      578.94     12.92 o
  -3  -3   6        7.89        6.45      2.30 o
  -2  -3   6     2043.72     2079.98     29.87 o
  -1  -3   6     1303.74     1371.05     29.68 o
   0  -3   6       14.10        3.18      3.26 o
   1  -3   6     2200.99     2173.18     31.73 o
   2  -3   6      336.64      371.78     12.47 o
   3  -3   6        0.66       -0.63      2.38 o
   4  -3   6      816.84      844.39     21.10 o
   5  -3   6       17.37       14.87      2.76 o
   6  -3   6       92.32       88.05      9.89 o
   7  -3   6       44.26       49.14      8.37 o
   8  -3   6      125.06      110.44     12.08 o
   9  -3   6        9.41        7.11     11.68 o
 -11  -2   6        0.44       -2.17      5.97 o
 -10  -2   6        0.21        0.05      4.08 o
  -9  -2   6       79.45       78.47      7.57 o
  -8  -2   6       25.95       21.20      4.42 o
  -7  -2   6      117.79      137.84     16.50 o
  -6  -2   6      111.21      116.74      7.58 o
  -5  -2   6      120.59      106.27      5.24 o
  -4  -2   6       20.70       24.53      3.05 o
  -3  -2   6      393.66      376.05     18.17 o
  -2  -2   6      477.97      499.30     13.28 o
  -1  -2   6      212.01      241.09      7.66 o
   0  -2   6     2238.84     2302.49     38.22 o
   1  -2   6       71.08       56.87      4.66 o
   2  -2   6      366.25      344.35     11.82 o
   3  -2   6        0.91        7.48      3.00 o
   4  -2   6      112.32       96.99      7.98 o
   5  -2   6     1491.39     1490.30     31.03 o
   6  -2   6       21.97       25.03      6.25 o
   7  -2   6       20.12       27.31      9.87 o
   8  -2   6      421.31      427.63     20.50 o
   9  -2   6      123.96      134.55     14.38 o
 -11  -1   6       87.45       92.15     12.13 o
 -10  -1   6       19.06       21.39      4.65 o
  -9  -1   6      108.61      110.21      7.61 o
  -8  -1   6       75.19       84.75      6.57 o
  -7  -1   6        9.20        7.17      2.94 o
  -6  -1   6        1.09        1.70      1.87 o
  -5  -1   6      147.52      129.51      5.21 o
  -4  -1   6        8.41        7.23      1.93 o
  -3  -1   6     1611.19     1623.81     27.86 o
  -2  -1   6        1.30        1.16      2.09 o
  -1  -1   6      780.45      907.61     16.14 o
   0  -1   6       94.66      106.04      5.93 o
   1  -1   6      410.21      445.18     11.05 o
   2  -1   6       10.20        6.04      2.86 o
   3  -1   6      267.67      289.49     19.50 o
   4  -1   6       98.47       80.56      9.56 o
   5  -1   6        0.03        5.36      5.49 o
   6  -1   6       17.61       15.48      5.79 o
   7  -1   6      132.85      130.34     12.81 o
   8  -1   6       66.83       72.19     10.56 o
   9  -1   6       66.80       58.85     19.64 o
 -11   0   6       24.36        7.97      5.25 o
 -10   0   6      161.29      183.45     10.87 o
  -9   0   6      431.77      419.54     12.87 o
  -8   0   6       41.09       38.85      4.26 o
  -7   0   6      418.15      411.79     11.29 o
  -6   0   6     1599.82     1576.65     26.91 o
  -5   0   6       10.16       10.98      2.13 o
  -4   0   6       66.51       72.03      4.38 o
  -3   0   6     3220.70     3382.43     51.65 o
  -2   0   6      151.09      189.22     13.96 o
  -1   0   6      103.68      118.16      5.97 o
   0   0   6      102.09       82.89      5.31 o
   1   0   6       13.07       23.56      3.44 o
   2   0   6       17.22       29.66      4.56 o
   3   0   6      437.29      466.47     22.73 o
   4   0   6      268.03      257.89     27.12 o
   5   0   6        8.13        6.78      3.74 o
   6   0   6       26.61       30.08      7.04 o
   7   0   6       40.69       42.73     11.59 o
   8   0   6       15.26       21.67      7.03 o
   9   0   6       95.58      101.56     20.09 o
 -11   1   6        0.13       -5.61      3.22 o
 -10   1   6       97.68       91.96      7.50 o
  -9   1   6       27.73       24.99      4.44 o
  -8   1   6      572.18      591.28     15.31 o
  -7   1   6      264.65      243.19      6.91 o
  -6   1   6      690.63      649.26     13.23 o
  -5   1   6      969.19      983.38     17.79 o
  -4   1   6        0.18        1.56      1.63 o
  -3   1   6        5.10        1.66      1.71 o
  -2   1   6      694.24      700.59     15.77 o
  -1   1   6     1014.57     1001.00     17.74 o
   0   1   6      868.39      922.33     17.57 o
   1   1   6     3809.87     3813.08     58.50 o
   2   1   6      193.05      187.10      8.28 o
   3   1   6        5.62        4.77      3.36 o
   4   1   6      750.50      760.37     20.95 o
   5   1   6      169.62      151.99     11.03 o
   6   1   6       24.06       11.39      5.52 o
   7   1   6       78.57      112.37     12.83 o
   8   1   6       58.58       74.41     16.11 o
   9   1   6        4.88        9.96     10.14 o
 -11   2   6       32.88       20.50      4.17 o
 -10   2   6        6.71        7.31      2.90 o
  -9   2   6        2.27        3.81      2.81 o
  -8   2   6      126.96      115.28      6.52 o
  -7   2   6       58.30       52.84      7.30 o
  -6   2   6      281.11      269.10      8.00 o
  -5   2   6       10.86        6.02      4.34 o
  -4   2   6     1512.54     1592.82     23.11 o
  -3   2   6     1067.14     1107.45     21.00 o
  -2   2   6       77.83       76.72     10.19 o
  -1   2   6      124.98      132.95     10.47 o
   0   2   6       19.41       11.46      5.69 o
   2   2   6      582.34      597.37     20.09 o
   3   2   6      868.18      899.77     22.96 o
   4   2   6       38.45       29.58      8.25 o
   5   2   6      387.85      371.34     18.81 o
   6   2   6      618.91      632.17     38.38 o
   7   2   6       68.61       30.78     12.49 o
   8   2   6       70.97       51.05     14.84 o
   9   2   6        0.14       -0.54     10.50 o
 -10   3   6      107.24      106.81     15.93 o
  -9   3   6       20.30       13.76      7.24 o
  -8   3   6      338.66      324.23     12.13 o
  -7   3   6        0.46        1.22      2.62 o
  -6   3   6        0.53        2.37      3.17 o
  -5   3   6      111.09      118.78      6.47 o
  -4   3   6     1113.37     1182.06     19.10 o
  -3   3   6       25.82       29.68      3.90 o
  -2   3   6        2.98        6.31      2.68 o
  -1   3   6        0.29        2.95      2.76 o
   0   3   6      311.01      337.35     10.56 o
   1   3   6      422.98      431.78     14.44 o
   2   3   6       74.95       68.01      6.99 o
   3   3   6       81.06       84.95     11.19 o
   4   3   6       27.86       30.11     11.13 o
   5   3   6        2.58       12.20      6.24 o
   6   3   6       63.96       48.34     15.03 o
   7   3   6      200.23      142.11     23.35 o
   8   3   6        7.72       -2.53     10.50 o
 -10   4   6      135.08      147.72     17.92 o
  -9   4   6      274.69      268.84     22.81 o
  -7   4   6      238.28      222.85     13.40 o
  -6   4   6      411.91      406.97     19.91 o
  -5   4   6      344.81      362.46     10.49 o
  -4   4   6      142.31      123.39      7.76 o
  -3   4   6       48.96       43.37      6.33 o
  -2   4   6       26.18       27.74      4.37 o
  -1   4   6     1277.78     1273.10     22.24 o
   0   4   6      630.59      581.31     14.13 o
   1   4   6      890.42      891.30     24.48 o
   2   4   6      216.24      230.63     12.03 o
   3   4   6      199.08      193.18     17.08 o
   4   4   6       34.98       30.74     11.41 o
   5   4   6       86.79       89.18     29.15 o
   6   4   6        0.07       -3.08      7.42 o
   7   4   6      148.87      139.40     24.26 o
   8   4   6        7.46      -11.77      9.78 o
  -8   5   6      188.49      187.55     11.59 o
  -7   5   6      449.63      409.50     20.28 o
  -6   5   6       67.89       56.84      9.59 o
  -5   5   6      415.30      353.20     20.82 o
  -4   5   6      234.36      213.35     12.05 o
  -3   5   6       17.06       13.88      4.94 o
  -2   5   6     1534.46     1524.96     29.93 o
  -1   5   6      349.70      350.05     10.87 o
   0   5   6      349.99      350.40     19.49 o
   1   5   6     1126.15     1088.16     26.67 o
   2   5   6      101.18       86.47     11.93 o
   3   5   6       25.99       15.10      7.31 o
   4   5   6        0.29       -0.25      6.46 o
   5   5   6      102.85       89.08     14.18 o
   6   5   6       68.06       57.03     17.02 o
   7   5   6      274.89      288.93     35.48 o
 -10   6   6        9.06       13.40      4.71 o
  -9   6   6       38.92       16.47      4.53 o
  -8   6   6        1.79        0.28      2.98 o
  -7   6   6        4.26        2.68      3.23 o
  -6   6   6      689.82      652.60     19.21 o
  -5   6   6       12.58       19.10      4.65 o
  -4   6   6      223.41      232.24     11.34 o
  -3   6   6      229.52      224.27     10.93 o
  -2   6   6       12.92        6.51      3.54 o
  -1   6   6      930.51      866.16     31.17 o
   0   6   6      102.89      107.06      7.76 o
   1   6   6      236.34      230.92     18.71 o
   2   6   6     2454.43     2363.55     60.22 o
   3   6   6     1048.61      979.84     58.02 o
   4   6   6       82.57       81.06     13.24 o
   5   6   6        0.06        8.86      7.37 o
   6   6   6       15.41       11.41     13.22 o
   7   6   6        2.98       16.29     14.12 o
 -10   7   6        3.95       -1.09      3.80 o
  -9   7   6        1.13        3.08      4.16 o
  -8   7   6       46.34       50.61      6.26 o
  -7   7   6       38.60       43.90      6.25 o
  -6   7   6      575.46      519.84     18.13 o
  -5   7   6       57.15       52.73      7.22 o
  -4   7   6       32.81       37.17     11.59 o
  -3   7   6       17.48       13.16      4.35 o
  -2   7   6      819.16      768.65     21.16 o
  -1   7   6        3.37        1.75      3.96 o
   0   7   6        0.99        3.72      4.43 o
   1   7   6      108.35       81.11     12.16 o
   2   7   6       12.21       17.14      7.72 o
   3   7   6        7.13        4.06     10.23 o
   4   7   6       81.14       36.56     10.43 o
   5   7   6      244.63      262.50     33.67 o
   6   7   6       79.97       62.28     19.73 o
 -10   8   6      159.87      138.31     13.22 o
  -9   8   6      352.80      384.23     14.42 o
  -8   8   6       39.06       48.44     11.31 o
  -7   8   6       16.17        5.18      6.97 o
  -6   8   6     1019.60     1099.59     30.08 o
  -5   8   6      120.26      107.66     10.59 o
  -4   8   6      435.23      401.19     17.92 o
  -3   8   6      103.50       99.43      9.06 o
  -2   8   6       24.96       24.60      5.70 o
  -1   8   6      128.02      153.80     16.05 o
   0   8   6        0.72       -8.38      5.52 o
   1   8   6       10.47        3.35      6.65 o
   2   8   6       51.45       53.22     17.38 o
   3   8   6        0.49        6.10      8.87 o
   4   8   6        5.79       -4.32      7.34 o
   5   8   6       46.53       55.76     18.47 o
   6   8   6       39.56       72.59     21.54 o
  -9   9   6      164.01      197.10     13.28 o
  -8   9   6      227.67      206.23     19.91 o
  -7   9   6       48.74       42.64      8.15 o
  -6   9   6       77.63       79.96      9.87 o
  -5   9   6      602.45      654.80     34.94 o
  -4   9   6        5.43        6.45      9.59 o
  -3   9   6      198.60      208.19     26.34 o
  -2   9   6     1064.06     1116.39     38.14 o
  -1   9   6       21.03       16.40      7.57 o
   0   9   6       75.26       57.46     11.39 o
   1   9   6      491.23      508.49     29.72 o
   2   9   6       35.62       35.59     10.87 o
   3   9   6      222.26      222.86     23.01 o
   4   9   6       45.94       48.35     18.10 o
   5   9   6        8.28       26.43     17.20 o
  -9  10   6       38.32       35.56     16.38 o
  -8  10   6       57.87       43.01     20.64 o
  -7  10   6      114.04      115.58     12.40 o
  -6  10   6       13.33        7.84      6.21 o
  -5  10   6       16.37        5.02      9.32 o
  -4  10   6       63.83       68.16     10.48 o
  -3  10   6       45.61       53.95     15.03 o
  -2  10   6        2.68        3.50      6.55 o
  -1  10   6      389.15      396.84     28.10 o
   0  10   6      264.28      297.06     25.25 o
   1  10   6        4.08        6.65      8.22 o
   2  10   6      162.16      175.16     21.18 o
   3  10   6      339.66      400.65     37.66 o
   4  10   6        7.84       -3.16     10.49 o
  -8  11   6        1.10        3.29      6.48 o
  -7  11   6       50.19       54.34     13.76 o
  -6  11   6        0.49       -7.00      5.24 o
  -5  11   6       14.03        6.16     10.68 o
  -4  11   6        1.84      -13.40      7.78 o
  -3  11   6       72.48       67.34     17.38 o
  -2  11   6       61.57       70.24     19.55 o
  -1  11   6      153.62      144.09     18.75 o
   0  11   6       56.27       62.31     30.96 o
   1  11   6      298.38      270.67     26.18 o
   2  11   6        9.81       11.24     15.75 o
   3  11   6       16.63        0.00     10.56 o
  -6  12   6       79.39       66.44     17.56 o
  -5  12   6        0.57       -7.24      9.59 o
  -4  12   6      233.02      228.10     31.86 o
  -3  12   6       39.64        7.42     13.22 o
  -2  12   6       14.10        1.63     12.13 o
  -1  12   6        0.39        0.54     12.67 o
   0  12   6        1.85       -4.80      8.03 o
   1  12   6        0.17        7.57     10.93 o
  -4  13   6      308.17      279.16     37.11 o
  -3  13   6       36.50       36.39     17.38 o
  -2  13   6       64.12       51.05     19.37 o
   0 -14   7       35.87       20.41     12.09 o
   1 -14   7       74.31       55.13     15.46 o
   2 -14   7       32.95       52.32     19.91 o
  -3 -13   7      277.85      305.39     28.67 o
  -2 -13   7        5.83       -4.52      9.64 o
  -1 -13   7       22.35       38.40     13.58 o
   0 -13   7       41.84       48.42     22.27 o
   1 -13   7       15.85        1.34      9.59 o
   2 -13   7       69.78      125.09     24.08 o
   3 -13   7       36.81       67.34     18.28 o
   4 -13   7        0.39       -5.61      9.59 o
   5 -13   7       69.90       98.12     21.72 o
  -4 -12   7      242.06      200.95     33.67 o
  -3 -12   7       42.22       41.46     12.55 o
  -2 -12   7      362.71      421.81     31.37 o
  -1 -12   7      233.93      295.52     25.72 o
   0 -12   7        0.15        9.74      7.97 o
   1 -12   7      234.89      275.86     41.37 o
   2 -12   7      379.73      397.23     37.11 o
   3 -12   7        9.01        4.53     10.14 o
   4 -12   7      396.58      389.95     38.92 o
   5 -12   7       95.55      105.18     20.46 o
   6 -12   7       74.00      120.03     21.72 o
  -6 -11   7        3.84        0.36     12.67 o
  -5 -11   7       18.23       13.58     14.66 o
  -4 -11   7        0.01       -6.34      9.78 o
  -3 -11   7      119.75      122.75     29.33 o
  -2 -11   7      120.38      124.00     17.03 o
  -1 -11   7      333.03      338.35     26.36 o
   0 -11   7       20.48       19.30      8.75 o
   1 -11   7       38.11       31.75      9.74 o
   2 -11   7       12.15       16.67      7.34 o
   3 -11   7      325.19      402.21     28.51 o
   4 -11   7       50.36       48.70     14.66 o
   5 -11   7       34.28       56.30     16.29 o
   6 -11   7      248.31      305.04     33.85 o
   7 -11   7       10.83       -1.81      9.96 o
  -6 -10   7       35.81       38.38     16.84 o
  -5 -10   7       26.58       17.56     13.58 o
  -4 -10   7       12.21        5.32      8.38 o
  -3 -10   7       89.12      104.86     15.53 o
  -2 -10   7        0.23       10.24      7.41 o
  -1 -10   7      905.16      878.13     34.77 o
   0 -10   7        6.39        4.15      6.39 o
   1 -10   7        4.82        7.09      8.51 o
   2 -10   7      148.93      139.71     16.06 o
   3 -10   7        0.78       -3.98      8.42 o
   4 -10   7       17.89        3.80      8.15 o
   5 -10   7      163.95      167.28     23.72 o
   6 -10   7       13.94       12.49     10.50 o
   7 -10   7       47.64       62.09     15.93 o
  -7  -9   7       28.84       26.07     15.57 o
  -6  -9   7      105.13      105.18     22.63 o
  -5  -9   7       77.77       86.53     20.28 o
  -4  -9   7      319.29      313.33     23.93 o
  -3  -9   7      346.25      393.79     34.76 o
  -2  -9   7       64.13       67.02     11.60 o
  -1  -9   7      794.36      796.81     62.28 o
   0  -9   7       98.49       99.26     16.66 o
   1  -9   7        1.41       -6.56      4.59 o
   2  -9   7        0.72        3.23     10.32 o
   3  -9   7       51.97       66.15     10.56 o
   4  -9   7        0.00        1.27      5.79 o
   5  -9   7      127.07      131.97     21.00 o
   6  -9   7       97.31       66.98     15.39 o
   7  -9   7        3.30       10.32      8.69 o
   8  -9   7      103.08      107.35     19.73 o
  -8  -8   7      296.89      318.80     37.66 o
  -7  -8   7      131.80       84.00     20.64 o
  -6  -8   7        6.21       -0.36      9.78 o
  -5  -8   7       93.98      111.88     21.54 o
  -4  -8   7      162.23      168.54     17.11 o
  -3  -8   7       58.12       46.45      9.35 o
  -2  -8   7      518.86      528.05     24.42 o
  -1  -8   7        3.52        9.41      6.16 o
   0  -8   7     1164.33     1252.67     39.31 o
   1  -8   7     1138.30     1047.41     34.84 o
   2  -8   7      422.75      405.07     16.03 o
   3  -8   7       20.69       18.88      5.11 o
   4  -8   7        0.05        1.03      3.74 o
   5  -8   7     1045.33      999.94     33.31 o
   6  -8   7        4.92        2.56      5.93 o
   7  -8   7      129.84      132.16     16.38 o
   8  -8   7       62.88       76.05     11.52 o
  -9  -7   7       41.46       32.77     15.03 o
  -8  -7   7      111.95      126.91     23.53 o
  -7  -7   7        9.94        2.17      9.23 o
  -6  -7   7      372.59      371.66     36.57 o
  -5  -7   7       99.06       66.26     16.11 o
  -4  -7   7      263.01      289.65     30.87 o
  -3  -7   7     1524.23     1556.67     43.67 o
  -2  -7   7        1.52        5.15      5.12 o
  -1  -7   7      102.26      108.88     16.32 o
   0  -7   7      211.05      208.92     16.50 o
   1  -7   7       42.40       43.36      6.39 o
   2  -7   7      911.48      877.48     32.77 o
   3  -7   7      835.96      848.87     23.25 o
   4  -7   7      398.04      399.61     15.68 o
   5  -7   7      555.34      553.06     28.60 o
   6  -7   7      994.06      915.63     36.12 o
   7  -7   7      230.19      212.75     41.28 o
   8  -7   7       47.16       41.59      9.35 o
   9  -7   7       37.38       27.28      8.58 o
  -9  -6   7        5.80        5.97     10.68 o
  -8  -6   7      143.34      126.00     21.54 o
  -7  -6   7       10.39        7.97      8.69 o
  -6  -6   7       20.60       15.10      6.31 o
  -5  -6   7      492.81      488.24     14.43 o
  -4  -6   7       13.25        8.73      3.40 o
  -3  -6   7      499.46      488.33     16.54 o
  -2  -6   7      120.23      113.31      7.34 o
  -1  -6   7      174.92      179.52      7.60 o
   0  -6   7      349.16      336.18     11.68 o
   1  -6   7     1138.19     1126.77     20.59 o
   2  -6   7       17.28        8.47      8.52 o
   3  -6   7        0.00        1.68      2.83 o
   4  -6   7        1.12        0.04      3.49 o
   5  -6   7      184.76      188.64     17.02 o
   6  -6   7       24.82       13.60      5.96 o
   7  -6   7      145.99      159.25     14.59 o
   8  -6   7      536.05      535.56     23.62 o
   9  -6   7       60.22       54.45     10.43 o
 -10  -5   7      224.73      266.66     30.78 o
  -9  -5   7      483.93      476.12     34.58 o
  -8  -5   7       14.36        4.48      5.54 o
  -7  -5   7       84.56       70.68     12.76 o
  -6  -5   7      221.76      220.70     12.79 o
  -5  -5   7      383.02      361.32     12.33 o
  -4  -5   7        0.18        0.06      2.46 o
  -3  -5   7      206.13      197.79      9.57 o
  -2  -5   7      249.40      286.67      9.52 o
  -1  -5   7      443.07      431.35     11.05 o
   0  -5   7       83.18       77.33      6.76 o
   1  -5   7        6.05        8.70      2.48 o
   2  -5   7      127.59      122.61      6.53 o
   3  -5   7      442.83      401.72     10.24 o
   4  -5   7       30.02       19.43      4.55 o
   5  -5   7        7.69        3.51      4.22 o
   6  -5   7        8.39        6.80      6.16 o
   7  -5   7       79.80       71.35     22.90 o
   8  -5   7        6.60       -2.79      5.74 o
   9  -5   7       46.07       34.00      9.02 o
 -10  -4   7       30.35       35.25     13.31 o
  -9  -4   7       57.07       56.12     10.95 o
  -8  -4   7      697.18      723.61     23.30 o
  -7  -4   7      848.39      884.87     23.04 o
  -6  -4   7       55.11       39.06      5.63 o
  -5  -4   7       96.16       91.14      6.53 o
  -4  -4   7      553.15      535.99     13.35 o
  -3  -4   7       26.73       35.78      4.99 o
  -2  -4   7      280.81      277.08      9.05 o
  -1  -4   7      200.39      174.36      7.21 o
   0  -4   7       13.68        4.51      2.80 o
   1  -4   7      950.05      958.10     18.82 o
   2  -4   7      242.58      247.46     11.26 o
   3  -4   7       91.09       82.95     10.33 o
   4  -4   7       32.63       19.76      4.63 o
   5  -4   7      190.71      209.37     12.53 o
   6  -4   7      173.78      168.62     14.33 o
   7  -4   7      120.88      124.05     13.06 o
   8  -4   7      107.57      124.26     14.03 o
   9  -4   7       15.15        5.86      7.06 o
 -10  -3   7        0.11       -0.82      5.56 o
  -9  -3   7        0.08        1.56      3.77 o
  -8  -3   7      391.17      387.56     13.99 o
  -7  -3   7       96.83       83.18      7.37 o
  -6  -3   7      120.47      119.38      9.92 o
  -5  -3   7        0.08       -0.78      2.18 o
  -4  -3   7      329.57      315.91     12.02 o
  -3  -3   7       50.61       49.55      4.57 o
  -2  -3   7      189.29      175.49      9.58 o
  -1  -3   7       52.93       88.55      5.98 o
   0  -3   7     1238.54     1273.79     22.29 o
   1  -3   7       14.97       12.96      3.04 o
   2  -3   7     1155.49     1090.74     24.94 o
   3  -3   7     1103.14     1117.92     25.78 o
   4  -3   7       22.73       19.25      8.51 o
   5  -3   7      179.28      176.03     11.77 o
   6  -3   7       12.46        8.99      5.06 o
   7  -3   7      148.21      136.59     29.33 o
   8  -3   7       32.85       36.55      8.83 o
   9  -3   7      240.81      259.40     20.22 o
 -10  -2   7        0.01       -3.78      3.89 o
  -9  -2   7       18.78       20.94      4.69 o
  -8  -2   7        2.77        3.40      3.20 o
  -7  -2   7      133.95      134.60      8.68 o
  -6  -2   7      550.61      558.26     15.21 o
  -5  -2   7      762.96      716.36     16.75 o
  -4  -2   7      606.65      614.03     13.39 o
  -3  -2   7      486.59      525.29     21.61 o
  -2  -2   7      155.30      194.23      8.95 o
  -1  -2   7       12.15        6.04      2.98 o
   0  -2   7      497.67      553.05     13.12 o
   1  -2   7      342.23      318.82     18.24 o
   2  -2   7       71.44       82.71      7.30 o
   3  -2   7       15.85       12.96      5.15 o
   4  -2   7      250.81      203.60     12.23 o
   5  -2   7       64.60       52.24      7.14 o
   6  -2   7       19.99       10.62      5.26 o
   7  -2   7      485.47      495.82     35.66 o
   8  -2   7       93.14       97.12     12.58 o
   9  -2   7        5.61        5.97     10.14 o
 -11  -1   7       29.12       25.16      7.78 o
 -10  -1   7      327.60      371.06     12.94 o
  -9  -1   7      176.07      190.81      9.52 o
  -8  -1   7       11.26       12.52      3.87 o
  -7  -1   7     1278.00     1266.44     25.03 o
  -6  -1   7     1059.08     1060.16     21.88 o
  -5  -1   7      170.23      188.87      6.95 o
  -4  -1   7     1991.05     2047.94     40.43 o
  -3  -1   7      372.07      370.79     11.49 o
  -2  -1   7       35.81       43.12      4.83 o
  -1  -1   7      122.37      122.01      8.34 o
   0  -1   7      487.66      519.05     14.89 o
   1  -1   7      267.13      272.05      9.17 o
   2  -1   7        9.56        4.96      3.27 o
   3  -1   7       62.09       64.46      6.87 o
   4  -1   7       10.41        7.68      4.12 o
   5  -1   7       26.62       31.47      5.82 o
   6  -1   7      108.61       89.02     10.91 o
   7  -1   7        5.13        3.31      8.78 o
   8  -1   7        0.01        0.49      6.27 o
   9  -1   7       29.96       28.06     12.85 o
 -11   0   7       89.43       90.21      9.10 o
 -10   0   7        0.03       -0.89      3.88 o
  -9   0   7       72.70       77.50      6.82 o
  -8   0   7      317.44      331.43     14.94 o
  -7   0   7        0.82        0.07      2.19 o
  -6   0   7     2052.35     2040.04     40.46 o
  -5   0   7     1588.35     1519.54     22.99 o
  -4   0   7     1597.09     1576.67     24.10 o
  -3   0   7     1171.37     1155.55     23.72 o
  -2   0   7      421.77      425.30     12.42 o
  -1   0   7     2491.60     2565.15     35.85 o
   0   0   7      348.10      391.80     13.09 o
   1   0   7       45.60       63.74      8.60 o
   2   0   7      389.53      396.55     17.69 o
   3   0   7      298.24      303.08     13.33 o
   4   0   7      490.82      513.15     17.20 o
   5   0   7      164.39      159.76     11.74 o
   6   0   7        6.41        7.90      8.24 o
   7   0   7      212.53      242.83     18.75 o
   8   0   7        4.02       16.11      9.96 o
   9   0   7        0.05       -1.09      9.96 o
 -11   1   7       15.97       13.82      4.70 o
 -10   1   7       69.42       79.89      7.65 o
  -9   1   7      302.77      321.79      9.76 o
  -8   1   7       36.37       30.64      3.96 o
  -7   1   7      146.08      136.46      8.47 o
  -6   1   7     1667.18     1694.91     34.82 o
  -5   1   7        2.06        6.42      2.17 o
  -4   1   7      972.20      954.17     16.90 o
  -3   1   7      273.84      291.92      9.92 o
  -2   1   7      179.60      214.42     17.73 o
  -1   1   7      102.35      100.37      6.15 o
   0   1   7      890.91      888.31     17.54 o
   1   1   7     1186.92     1213.78     26.08 o
   2   1   7      213.90      181.41     11.21 o
   3   1   7      666.51      626.71     25.61 o
   4   1   7       75.95       56.53      7.20 o
   5   1   7      597.94      563.06     21.47 o
   6   1   7      409.59      401.98     20.52 o
   7   1   7       56.68       67.71     16.47 o
   8   1   7       35.34       37.29     13.94 o
 -11   2   7      258.21      282.05     12.22 o
 -10   2   7        1.54       -2.51      2.84 o
  -9   2   7      139.95      119.23     11.95 o
  -8   2   7       18.17       15.15      3.07 o
  -7   2   7      122.40      115.59      7.42 o
  -6   2   7       73.45       82.14      6.91 o
  -5   2   7      254.96      240.64      8.40 o
  -4   2   7      239.76      215.85     14.40 o
  -3   2   7       93.11       87.40      6.51 o
  -2   2   7      892.61      896.14     21.63 o
  -1   2   7       64.44       63.12      7.07 o
   0   2   7      334.61      375.86     13.04 o
   1   2   7      273.94      278.32     12.95 o
   2   2   7      366.35      385.06     11.85 o
   3   2   7       11.49       13.02      5.38 o
   4   2   7       88.97      102.16     15.18 o
   5   2   7      541.74      544.20     19.71 o
   6   2   7       94.49       94.50     18.65 o
   7   2   7      250.58      277.89     31.68 o
   8   2   7       66.95       80.38     18.83 o
 -10   3   7       15.42       14.85      4.44 o
  -9   3   7      198.94      211.37      9.92 o
  -8   3   7       92.35       87.21      6.08 o
  -7   3   7      287.55      286.11     10.85 o
  -6   3   7        0.15        1.51      7.15 o
  -5   3   7       17.16       13.18      2.73 o
  -4   3   7       38.22       27.04      3.88 o
  -3   3   7       65.01       62.24      6.03 o
  -2   3   7        3.00        4.55      2.69 o
  -1   3   7      585.86      597.87     16.85 o
   0   3   7      310.30      316.74     19.47 o
   1   3   7       69.88       65.88      7.10 o
   2   3   7       10.57        7.89      6.42 o
   3   3   7       89.33       65.87     20.46 o
   4   3   7      156.67      175.46     16.83 o
   5   3   7       28.08       23.01     12.58 o
   6   3   7       50.65       23.17     13.76 o
   7   3   7        3.01       -4.53      9.05 o
   8   3   7       11.56       21.91     12.85 o
 -10   4   7       48.09       32.22      4.94 o
  -9   4   7      283.32      308.66     14.30 o
  -8   4   7        1.77        2.40      2.96 o
  -7   4   7       99.95      103.13      7.81 o
  -6   4   7      192.99      191.03     10.37 o
  -5   4   7     2241.18     2266.75     45.98 o
  -4   4   7      458.79      459.84     13.46 o
  -3   4   7        3.00       -0.17      2.57 o
  -2   4   7      702.65      693.06     18.39 o
  -1   4   7        1.19        1.21      2.34 o
   0   4   7     1078.71     1027.34     20.71 o
   1   4   7      563.30      584.25     18.62 o
   2   4   7      283.99      265.82     25.34 o
   3   4   7      230.21      257.39     29.87 o
   4   4   7      770.39      798.19     32.26 o
   5   4   7      337.99      316.58     24.41 o
   6   4   7        1.02      -11.77      8.87 o
   7   4   7       57.62       46.53     17.38 o
 -10   5   7      253.11      285.54     12.38 o
  -8   5   7      163.74      129.80     12.49 o
  -7   5   7       96.78      114.41     13.58 o
  -6   5   7       53.44       36.57      8.69 o
  -5   5   7      340.99      391.40     23.90 o
  -4   5   7      417.49      401.71     17.38 o
  -3   5   7      183.74      176.06     10.49 o
  -2   5   7       16.86       18.40      3.66 o
  -1   5   7     1154.79     1117.95     22.07 o
   0   5   7      378.46      388.88     12.57 o
   1   5   7        2.19        9.25      7.24 o
   2   5   7     1882.49     1878.75     52.10 o
   3   5   7       15.97       13.46      7.41 o
   4   5   7       33.28       41.31     14.48 o
   5   5   7      261.78      253.01     30.05 o
   6   5   7      375.39      417.28     42.00 o
   7   5   7       52.04       43.27     16.29 o
 -10   6   7       61.75       43.09      6.34 o
  -9   6   7       47.51       23.53      5.97 o
  -8   6   7      194.56      186.28     16.84 o
  -7   6   7       45.60       57.03     10.86 o
  -6   6   7        1.04        3.08      6.52 o
  -5   6   7        0.57        0.17      3.57 o
  -4   6   7      360.55      358.95     15.66 o
  -3   6   7       47.21       50.47      6.27 o
  -2   6   7      250.79      240.60     10.70 o
  -1   6   7      267.38      271.82     11.37 o
   0   6   7       64.31       61.05      7.70 o
   1   6   7      181.51      199.61     18.30 o
   2   6   7      385.33      395.11     26.31 o
   3   6   7       54.56       31.44      9.15 o
   4   6   7      847.04      856.80     36.10 o
   5   6   7      417.52      398.13     62.46 o
   6   6   7        3.48       -6.16     10.68 o
 -10   7   7      127.70      128.35     11.95 o
  -9   7   7      140.28      126.36     12.49 o
  -8   7   7       58.20       49.97      8.69 o
  -7   7   7       31.64       41.48      6.56 o
  -6   7   7       70.10       73.33      9.41 o
  -5   7   7        6.41        4.40      4.44 o
  -4   7   7      221.90      235.41     14.20 o
  -3   7   7        0.16        1.72      3.30 o
  -2   7   7       28.57       25.67      5.58 o
  -1   7   7        9.19       11.75      4.39 o
   0   7   7       13.59       11.99      9.14 o
   1   7   7      192.50      194.04     19.01 o
   2   7   7        0.62        2.79      7.24 o
   3   7   7       93.46      104.28     15.42 o
   4   7   7       27.20       29.88     11.00 o
   5   7   7        4.64        8.87     14.12 o
   6   7   7      184.82      206.92     32.95 o
 -10   8   7      143.49      155.69     14.66 o
  -9   8   7      275.24      287.95     13.58 o
  -8   8   7       31.76       30.19      9.14 o
  -7   8   7      327.20      311.79     21.45 o
  -6   8   7       97.13      111.48     14.84 o
  -5   8   7      278.74      306.02     16.77 o
  -4   8   7       44.70       48.22      8.44 o
  -3   8   7      140.98      152.64     13.57 o
  -2   8   7       73.79       76.24      8.99 o
  -1   8   7       82.29       92.21     14.48 o
   0   8   7        0.23       -3.79      4.82 o
   1   8   7      215.37      240.22     23.17 o
   2   8   7       40.40       36.85     14.66 o
   3   8   7        3.08       11.92      8.84 o
   4   8   7       35.89       45.00     12.54 o
   5   8   7      270.81      217.78     34.22 o
  -9   9   7      298.66      311.68     15.48 o
  -8   9   7       14.71        9.86      6.03 o
  -7   9   7      108.15      115.23     11.34 o
  -6   9   7        6.03        0.54      7.15 o
  -5   9   7       30.65       19.81      6.61 o
  -4   9   7      139.73      144.61     13.74 o
  -3   9   7      455.54      376.19     35.48 o
  -2   9   7        3.30       -3.13      6.27 o
  -1   9   7      260.95      269.30     22.78 o
   0   9   7      223.29      246.60     22.29 o
   1   9   7        9.40       21.96     14.21 o
   2   9   7      285.64      288.66     25.45 o
   3   9   7      301.36      307.74     27.39 o
   4   9   7       17.37        8.78     10.50 o
  -8  10   7       56.96       53.13      9.02 o
  -7  10   7       37.43       18.52      6.86 o
  -6  10   7        1.72       -1.95      5.61 o
  -5  10   7        8.31        9.18      6.70 o
  -4  10   7       69.33       69.52     17.02 o
  -3  10   7       68.41       91.60     20.09 o
  -2  10   7       14.44       15.39     11.04 o
  -1  10   7       19.75       26.03     10.15 o
   0  10   7      121.61      148.86     18.75 o
   1  10   7       44.68       40.01     16.11 o
   2  10   7       79.22       72.88     15.18 o
   3  10   7      229.48      197.96     44.72 o
  -7  11   7      251.88      247.87     19.39 o
  -6  11   7       50.52       58.11     16.47 o
  -5  11   7        0.02       -6.16      9.41 o
  -4  11   7      147.74      158.22     26.07 o
  -3  11   7      170.76      136.50     24.80 o
  -2  11   7       11.60       12.85     13.03 o
  -1  11   7        9.33       10.32     11.77 o
   0  11   7        6.28        2.13      8.67 o
   1  11   7       15.81        3.12      9.61 o
   2  11   7        0.51      -14.06      9.19 o
  -6  12   7       24.11       25.71     14.84 o
  -5  12   7      492.20      468.70     44.72 o
  -4  12   7       59.43       59.02     18.47 o
  -3  12   7      245.28      262.86     35.84 o
  -2  12   7      332.86      339.62     40.37 o
  -1  12   7       53.62       79.29     22.99 o
   0  12   7        0.06        2.90     13.94 o
  -2 -13   8      194.94      235.63     25.52 o
  -1 -13   8       47.67       42.59     13.47 o
   0 -13   8       26.55       32.01     12.16 o
   1 -13   8       79.02       81.25     37.02 o
   2 -13   8       43.08       33.67     14.12 o
   3 -13   8        0.22        8.33     11.59 o
   4 -13   8      108.02      137.95     26.07 o
  -4 -12   8        1.19       12.85     15.93 o
  -3 -12   8      107.31      122.15     18.82 o
  -2 -12   8       17.09       22.28     10.03 o
  -1 -12   8       67.08       84.36     25.25 o
   0 -12   8      247.41      247.76     23.77 o
   1 -12   8        0.09       -1.96      6.91 o
   2 -12   8       69.22       84.31     15.25 o
   3 -12   8      273.51      313.55     35.66 o
   4 -12   8       87.51      150.98     25.53 o
   5 -12   8      243.89      348.49     38.20 o
  -5 -11   8        3.13        4.53     13.58 o
  -4 -11   8       24.99        5.25     13.58 o
  -3 -11   8        0.97        3.55      7.85 o
  -2 -11   8       15.05        9.53      8.45 o
  -1 -11   8        0.90       -0.03      6.86 o
   0 -11   8        4.48       -4.76      5.78 o
   1 -11   8      152.25      142.53     17.21 o
   2 -11   8        1.23        1.41      7.32 o
   3 -11   8       14.57        7.42     10.50 o
   4 -11   8      425.83      488.79     37.47 o
   5 -11   8      142.50      186.65     27.52 o
   6 -11   8       72.74      125.64     22.63 o
  -6 -10   8      265.81      225.75     34.58 o
  -5 -10   8      115.17       91.97     22.99 o
  -4 -10   8        3.22        8.14      8.29 o
  -3 -10   8     1045.96     1164.70     94.23 o
  -2 -10   8       16.54        5.56     17.47 o
  -1 -10   8       30.58       27.70     17.74 o
   0 -10   8       57.36       44.75     10.81 o
   1 -10   8        9.76       12.40      7.42 o
   2 -10   8       12.97        5.57      7.17 o
   3 -10   8       13.25        6.05      7.44 o
   4 -10   8        5.19        5.07      8.87 o
   5 -10   8        6.14        4.89      9.05 o
   6 -10   8        1.54       -7.24      8.69 o
   7 -10   8       10.51       23.53     12.49 o
  -7  -9   8       13.53       12.85     13.76 o
  -6  -9   8       48.81       77.30     20.64 o
  -5  -9   8      214.46      246.39     32.95 o
  -4  -9   8      323.21      320.83     24.53 o
  -3  -9   8      120.86      125.52     15.54 o
  -2  -9   8     1494.17     1582.54     48.54 o
  -1  -9   8      293.21      289.42     22.66 o
   0  -9   8        1.52        0.45      5.36 o
   1  -9   8      280.16      265.12     41.46 o
   2  -9   8       25.00       19.40      7.44 o
   3  -9   8      177.37      152.88     16.57 o
   4  -9   8       27.86       26.25     10.86 o
   5  -9   8       62.47       46.71     14.12 o
   6  -9   8       36.50       49.06     14.66 o
   7  -9   8        0.02        6.52      8.69 o
  -8  -8   8        3.62       -6.88      9.41 o
  -7  -8   8      165.90      190.63     29.51 o
  -6  -8   8      389.44      334.37     36.93 o
  -5  -8   8        0.02        6.52      9.59 o
  -4  -8   8       89.02      119.82     14.53 o
  -3  -8   8      356.76      372.27     41.91 o
  -2  -8   8      485.95      516.53     39.38 o
  -1  -8   8       14.59        9.04      5.87 o
   0  -8   8      747.17      814.34     30.81 o
   1  -8   8       14.29        7.65      6.18 o
   2  -8   8      386.16      363.67     24.24 o
   3  -8   8      135.42      141.57     15.38 o
   4  -8   8       16.81       11.55      6.95 o
   5  -8   8       58.86       66.62     15.57 o
   6  -8   8      428.26      454.58     32.77 o
   7  -8   8       60.95       37.66     13.76 o
   8  -8   8        6.09       -3.44      9.96 o
  -8  -7   8        0.11       -0.72     10.68 o
  -7  -7   8       36.25       70.24     18.10 o
  -6  -7   8       25.34       18.10     12.67 o
  -5  -7   8       39.66       29.51     12.31 o
  -4  -7   8      111.57      106.35      9.83 o
  -3  -7   8        3.10        1.17      3.51 o
  -2  -7   8       15.08       11.44      5.51 o
  -1  -7   8      522.73      567.27     17.72 o
   0  -7   8       47.99       43.52      5.62 o
   1  -7   8        7.44       14.32      6.22 o
   2  -7   8      381.64      398.52     15.82 o
   3  -7   8        6.55        4.80      4.07 o
   4  -7   8        2.54       -0.35      3.70 o
   5  -7   8      103.31       99.69     14.57 o
   6  -7   8        4.39        3.14      5.62 o
   7  -7   8      652.00      721.60     41.64 o
   8  -7   8       99.08       76.94     17.56 o
  -9  -6   8      246.81      272.82     32.04 o
  -8  -6   8       35.76       21.00     13.58 o
  -7  -6   8       10.01       26.79     11.59 o
  -6  -6   8        1.05       -0.38      4.59 o
  -5  -6   8      187.01      140.30     13.29 o
  -4  -6   8       72.45       77.90      6.72 o
  -3  -6   8       49.88       57.16      5.76 o
  -2  -6   8       14.91       17.49      3.78 o
  -1  -6   8      842.16      806.77     15.87 o
   0  -6   8      588.72      517.63     17.01 o
   1  -6   8        0.03        2.33      2.52 o
   2  -6   8      267.56      271.65     12.57 o
   3  -6   8      258.53      269.36     24.91 o
   4  -6   8       44.80       41.06      6.71 o
   5  -6   8       64.44       60.48      9.65 o
   6  -6   8        8.67        3.71      9.14 o
   7  -6   8       38.80       37.40     12.40 o
   8  -6   8       10.43       16.66     11.95 o
  -9  -5   8        1.53        3.26      9.78 o
  -8  -5   8      124.16      189.54     25.16 o
  -7  -5   8      137.88      138.68     13.31 o
  -6  -5   8       86.60       75.18      7.87 o
  -5  -5   8     1475.67     1542.67     28.77 o
  -4  -5   8       25.04       31.85      5.25 o
  -3  -5   8        0.41       -1.77      2.29 o
  -2  -5   8      342.56      326.57     12.02 o
  -1  -5   8      747.49      694.76     15.66 o
   0  -5   8     1356.99     1296.06     20.64 o
   1  -5   8     1956.10     1904.64     47.87 o
   2  -5   8     1135.51     1095.09     20.18 o
   3  -5   8      183.07      171.72      7.03 o
   4  -5   8       75.29       81.25     14.73 o
   5  -5   8      373.31      390.64     28.51 o
   6  -5   8        1.69        5.23      5.70 o
   7  -5   8       14.57        4.53      5.81 o
   8  -5   8        1.15        4.16      9.78 o
 -10  -4   8       89.70      133.78     20.82 o
  -9  -4   8       32.30       26.26      8.28 o
  -8  -4   8       51.59       48.38      6.83 o
  -7  -4   8       42.60       43.63      6.25 o
  -6  -4   8       50.72       59.94      6.97 o
  -5  -4   8      244.02      255.14      9.98 o
  -4  -4   8      331.44      285.23     10.35 o
  -3  -4   8      838.74      855.81     22.99 o
  -2  -4   8      250.58      249.72      9.30 o
  -1  -4   8      492.16      430.20     12.17 o
   0  -4   8     1834.33     1861.84     30.25 o
   1  -4   8      293.86      269.45     10.47 o
   2  -4   8     2077.13     2085.31    114.69 o
   3  -4   8      257.75      252.17     14.18 o
   4  -4   8      243.38      241.63     16.83 o
   5  -4   8        8.39        6.94      4.44 o
   6  -4   8      563.62      574.09     24.07 o
   7  -4   8      109.11      104.90     12.54 o
   8  -4   8       15.83       16.84     11.59 o
   9  -4   8      146.51      173.79     25.71 o
 -10  -3   8       86.54       81.41      9.96 o
  -9  -3   8      139.54      144.63     17.03 o
  -8  -3   8       79.83       72.22      8.28 o
  -7  -3   8       19.49       17.19      4.74 o
  -6  -3   8       54.15       47.10      7.39 o
  -5  -3   8       25.95       29.99      4.11 o
  -4  -3   8        7.03        4.29      2.62 o
  -3  -3   8      277.64      320.84     12.53 o
  -2  -3   8      781.69      802.61     19.78 o
  -1  -3   8       14.82       12.22      3.24 o
   0  -3   8      182.24      159.56      8.62 o
   1  -3   8     1515.08     1465.40     25.89 o
   2  -3   8     1453.71     1439.70     31.13 o
   3  -3   8       20.52       26.78      5.43 o
   4  -3   8     1198.41     1136.54     28.00 o
   5  -3   8       92.37       90.66     14.11 o
   6  -3   8       80.96       84.25     16.56 o
   7  -3   8       38.68       24.47      7.62 o
   8  -3   8      321.49      339.44     33.49 o
   9  -3   8      181.86      233.53     29.69 o
 -10  -2   8        0.57        2.91      5.47 o
  -9  -2   8      269.91      286.36     14.92 o
  -8  -2   8      288.83      260.87     12.89 o
  -7  -2   8       52.06       54.97      6.23 o
  -6  -2   8      655.62      667.75     17.67 o
  -5  -2   8      550.84      528.38     13.48 o
  -4  -2   8      349.41      308.82     11.12 o
  -3  -2   8       51.01       72.50      6.71 o
  -2  -2   8       80.78       87.58      7.95 o
  -1  -2   8       77.57       80.57      6.07 o
   0  -2   8        2.04        4.93      2.75 o
   1  -2   8        3.01        3.88      2.63 o
   2  -2   8      269.52      272.70     13.27 o
   3  -2   8       32.49       32.76      5.74 o
   4  -2   8      685.36      675.51     20.73 o
   5  -2   8      100.14      119.89     15.48 o
   6  -2   8       13.70       10.90      6.37 o
   7  -2   8       53.10       55.94     14.84 o
   8  -2   8        3.80        3.26      9.23 o
 -11  -1   8       31.26       28.42      8.51 o
 -10  -1   8       10.14       16.85      4.83 o
  -9  -1   8       23.56       22.34      4.82 o
  -8  -1   8       26.78       35.15      8.07 o
  -7  -1   8      233.33      216.19     10.37 o
  -6  -1   8       44.19       40.11      5.30 o
  -5  -1   8     2502.16     2417.04     39.61 o
  -4  -1   8      101.36       92.22      7.16 o
  -3  -1   8       82.68       69.55      6.31 o
  -2  -1   8      104.83       84.20      7.01 o
  -1  -1   8       53.66       71.53      5.63 o
   0  -1   8       17.13       15.90      3.58 o
   1  -1   8       82.52       73.81      8.14 o
   2  -1   8      351.41      349.12     33.43 o
   3  -1   8      279.23      277.96     14.82 o
   4  -1   8      145.47      122.54     15.70 o
   5  -1   8        0.18       -2.66      4.45 o
   6  -1   8      114.46      104.89     12.67 o
   7  -1   8       12.16        4.71      9.78 o
   8  -1   8        8.82        3.98      9.41 o
 -11   0   8        8.87        5.25      5.79 o
 -10   0   8      129.00      132.89     10.86 o
  -9   0   8      183.15      182.20      9.36 o
  -8   0   8       30.56       21.43      4.28 o
  -7   0   8        0.12        0.36      2.73 o
  -6   0   8      120.52      111.02     11.13 o
  -5   0   8       10.89        9.49      3.24 o
  -4   0   8     1151.21     1166.04     23.67 o
  -3   0   8     2415.98     2463.17     41.24 o
  -2   0   8       22.58       23.76      7.46 o
  -1   0   8     1743.16     1768.43     33.66 o
   0   0   8      547.88      537.32     13.65 o
   1   0   8     1022.29      988.16     27.93 o
   2   0   8      510.98      498.15     16.73 o
   3   0   8      334.95      324.87     19.56 o
   4   0   8        0.08       -0.51      3.89 o
   5   0   8      774.61      797.34     24.18 o
   6   0   8      418.30      481.55     34.58 o
   7   0   8       34.04       33.49     12.85 o
   8   0   8       54.98       40.91     15.39 o
 -11   1   8       19.40       21.00      6.34 o
 -10   1   8        0.47        2.49      4.11 o
  -9   1   8       10.56        6.47      3.41 o
  -8   1   8        8.33        5.29      3.22 o
  -7   1   8        3.91        0.47      3.00 o
  -6   1   8      138.76      148.41     10.26 o
  -5   1   8       22.13       25.06      3.88 o
  -4   1   8      366.09      346.11     11.42 o
  -3   1   8       89.62      106.17      7.67 o
  -2   1   8       40.02       36.60      5.03 o
  -1   1   8        6.53        7.25      3.58 o
   0   1   8      150.72      168.56      9.31 o
   1   1   8      399.96      366.39     13.96 o
   2   1   8        4.16        7.56      3.92 o
   3   1   8       26.10       19.98      5.40 o
   4   1   8     1202.47     1198.38     29.91 o
   5   1   8        1.09       -3.34      5.70 o
   6   1   8      299.36      261.96     29.33 o
   7   1   8      371.17      471.23     42.00 o
   8   1   8        5.09       16.47     12.67 o
 -11   2   8       43.33       37.46     11.22 o
 -10   2   8      143.63      165.43     18.56 o
  -9   2   8       99.77      104.73      6.54 o
  -8   2   8      366.26      325.85     12.00 o
  -7   2   8       35.41       41.16      8.69 o
  -6   2   8      872.51      857.51     26.16 o
  -5   2   8       68.99       74.31     13.03 o
  -4   2   8        4.26        5.82      2.79 o
  -3   2   8       13.60        6.57      3.53 o
  -2   2   8       88.08       88.00      7.43 o
  -1   2   8       36.67       36.41      7.43 o
   0   2   8       54.77       53.87      6.47 o
   1   2   8       65.43       71.01      6.61 o
   2   2   8       85.27       88.29      8.87 o
   3   2   8      108.60      116.89     10.45 o
   4   2   8        4.99        2.59      6.34 o
   5   2   8      236.38      218.75     27.06 o
   6   2   8      326.66      332.56     34.40 o
   7   2   8       26.50       23.35     13.76 o
   8   2   8       55.66       53.77     17.20 o
 -11   3   8      164.87      170.94     10.01 o
 -10   3   8       19.50       21.92      5.31 o
  -9   3   8       28.38       32.76     11.86 o
  -8   3   8      196.47      175.97     12.31 o
  -7   3   8       17.71       11.15      3.92 o
  -6   3   8      326.75      371.25     14.34 o
  -5   3   8      783.18      733.56     36.48 o
  -4   3   8      801.58      774.67     19.21 o
  -3   3   8     1247.99     1243.56     26.07 o
  -2   3   8      367.39      355.07     15.03 o
  -1   3   8      178.70      182.55     15.21 o
   0   3   8       28.25       23.86      8.59 o
   1   3   8      148.96      146.12     15.48 o
   2   3   8      122.39      106.07     13.30 o
   3   3   8       23.28       23.51      8.51 o
   4   3   8      224.38      232.60     20.21 o
   5   3   8        0.23        5.38      6.93 o
   6   3   8       37.90       55.22     17.20 o
   7   3   8       45.94       44.35     15.93 o
 -11   4   8       13.78        7.24      4.71 o
 -10   4   8      377.90      355.30     14.62 o
  -9   4   8      116.41      138.85     12.31 o
  -8   4   8        5.91        1.12      3.31 o
  -7   4   8      138.50      158.66     10.52 o
  -6   4   8       12.17        9.23      4.19 o
  -5   4   8      165.21      169.68     12.04 o
  -4   4   8      122.53      115.10      8.34 o
  -3   4   8     1623.66     1602.41     31.88 o
  -2   4   8       22.39       21.14      4.60 o
  -1   4   8     1431.73     1347.82     24.97 o
   0   4   8      649.66      630.57     16.32 o
   1   4   8      345.28      354.15     23.30 o
   2   4   8      115.79      119.41     14.42 o
   3   4   8      114.77      131.87     31.32 o
   4   4   8        4.91        7.61     10.32 o
   5   4   8      127.30      139.10     17.24 o
   6   4   8      219.76      225.21     30.96 o
   7   4   8       55.67       19.73     14.84 o
 -10   5   8        5.66        6.50      4.61 o
  -9   5   8       49.12       50.87      8.69 o
  -8   5   8       64.94       77.21      7.63 o
  -7   5   8        0.28        5.86      4.22 o
  -6   5   8       37.95       28.45      5.72 o
  -5   5   8     1454.73     1403.89     59.38 o
  -4   5   8      147.39      152.25     12.35 o
  -3   5   8       42.46       32.88      7.41 o
  -2   5   8      678.54      664.94     16.41 o
  -1   5   8      112.99       97.76      7.63 o
   0   5   8       84.48       80.33     18.29 o
   1   5   8     1424.21     1450.19     44.28 o
   2   5   8      265.45      267.25     28.15 o
   3   5   8        0.10        0.99      6.21 o
   4   5   8      295.46      320.82     25.97 o
   5   5   8       15.47       -6.70      9.05 o
   6   5   8        8.57       23.90     14.66 o
 -10   6   8       33.48       51.62      6.97 o
  -9   6   8      108.30      125.28     13.03 o
  -8   6   8        0.00        4.39      4.38 o
  -7   6   8      228.63      229.01     21.72 o
  -6   6   8      117.37      104.09     15.75 o
  -5   6   8      143.28      143.71      9.51 o
  -4   6   8        0.34        1.71      3.27 o
  -3   6   8      136.67      152.23      9.10 o
  -2   6   8      541.72      538.23     15.24 o
  -1   6   8       81.96       80.50      8.57 o
   0   6   8      367.13      400.15     23.58 o
   1   6   8        0.71       -1.55      5.99 o
   2   6   8      204.25      183.00     46.44 o
   3   6   8       94.45       55.33     12.14 o
   4   6   8       78.19       59.76     13.19 o
   5   6   8       45.71       34.03     15.39 o
   6   6   8      487.10      468.52     47.79 o
 -10   7   8      303.69      348.46     13.87 o
  -9   7   8        0.11       -1.22      3.73 o
  -8   7   8      486.14      521.83     18.94 o
  -7   7   8        8.75        1.91      4.61 o
  -6   7   8      282.98      264.52     14.90 o
  -5   7   8       79.95       94.62     10.48 o
  -4   7   8        1.83        4.97      3.86 o
  -3   7   8      218.80      192.74     12.65 o
  -2   7   8       41.83       39.17     10.51 o
  -1   7   8       62.54       49.81     10.17 o
   0   7   8      147.99      174.07     18.21 o
   1   7   8      132.34      157.68     25.16 o
   2   7   8        0.79        1.74      6.65 o
   3   7   8       16.56        5.56      8.25 o
   4   7   8      257.60      255.03     25.04 o
   5   7   8       67.86      127.09     26.61 o
  -9   8   8      180.75      212.16     13.85 o
  -8   8   8       27.27       21.27      6.43 o
  -7   8   8       36.35       42.34      7.66 o
  -6   8   8      299.68      325.98     37.38 o
  -5   8   8        3.68       -3.60      4.39 o
  -4   8   8      693.35      676.22     33.94 o
  -3   8   8       14.46       11.90      5.81 o
  -2   8   8        7.20        3.01     13.76 o
  -1   8   8      966.79     1012.10     68.61 o
   0   8   8      229.46      260.39     23.17 o
   1   8   8       66.99       41.81     18.56 o
   2   8   8       56.69       26.83     10.88 o
   3   8   8      438.86      493.10     34.48 o
   4   8   8        9.18        8.60     10.22 o
  -9   9   8        1.72       -1.50      5.72 o
  -8   9   8       71.39       67.64      9.74 o
  -7   9   8       11.32        5.75      5.95 o
  -6   9   8        1.47       -1.38      5.36 o
  -5   9   8       37.52       44.83      9.09 o
  -4   9   8      108.75       97.36     12.40 o
  -3   9   8       36.81       22.99     10.86 o
  -2   9   8      436.49      492.41     38.20 o
  -1   9   8        0.29       11.68      8.34 o
   0   9   8       31.53       40.65     11.84 o
   1   9   8      462.91      436.02     31.60 o
   2   9   8       77.12       71.37     20.91 o
   3   9   8      137.35      148.77     45.17 o
  -8  10   8       46.28       46.54      9.13 o
  -7  10   8        0.29        1.65      6.37 o
  -6  10   8       18.71       12.39      7.44 o
  -5  10   8       70.77       68.61     17.20 o
  -4  10   8       17.68        1.81     10.14 o
  -3  10   8       23.52        5.61     10.50 o
  -2  10   8       12.57        9.78     11.22 o
  -1  10   8       10.55        3.24      8.09 o
   0  10   8       62.43       69.97     27.34 o
   1  10   8       41.02       56.84     14.40 o
   2  10   8       55.39      101.09     17.90 o
  -6  11   8       80.37      141.93     24.98 o
  -5  11   8      216.36      234.62     31.68 o
  -4  11   8       12.34      -13.22      8.69 o
  -3  11   8        6.76       10.14     11.95 o
  -2  11   8      288.43      325.50     40.37 o
  -1  11   8       26.76       21.54     15.21 o
   0  11   8        0.00        8.14     10.05 o
   1  11   8        5.06       14.80     11.32 o
  -4  12   8       92.40      112.06     25.53 o
  -3  12   8      122.21      106.81     26.07 o
  -2  12   8      173.56      227.74     35.84 o
  -1 -13   9        9.93        7.60      9.99 o
   0 -13   9      363.74      394.19     31.59 o
   1 -13   9       29.65       32.86     14.21 o
   2 -13   9       76.97       46.34     17.92 o
   3 -13   9       60.23       41.82     17.20 o
  -4 -12   9        8.21       33.67     17.56 o
  -3 -12   9      501.87      584.29     35.39 o
  -2 -12   9        2.62        8.41      9.79 o
  -1 -12   9      116.89      142.09     26.43 o
   0 -12   9        0.03      -11.94      6.97 o
   1 -12   9      109.03      108.79     24.08 o
   2 -12   9      179.26      214.88     23.53 o
   3 -12   9        2.34        8.87     10.50 o
   4 -12   9      178.81      255.08     33.31 o
  -5 -11   9        3.00        8.33     14.84 o
  -4 -11   9        3.20        6.88     13.58 o
  -3 -11   9        1.90        3.42     12.58 o
  -2 -11   9       33.56       26.09      9.74 o
  -1 -11   9        6.08       15.39      8.35 o
   0 -11   9        1.29       -3.63      6.56 o
   1 -11   9       15.63       15.50      8.33 o
   2 -11   9       31.83       23.73     14.48 o
   3 -11   9      103.62       99.03     21.91 o
   4 -11   9        8.03        8.69     10.14 o
   5 -11   9       24.32       39.47     15.75 o
   6 -11   9        6.54        9.23     11.59 o
  -6 -10   9        1.27        6.52     12.85 o
  -5 -10   9       45.63       51.41     19.01 o
  -4 -10   9      303.13      322.97     39.47 o
  -3 -10   9        1.21       -5.01      6.40 o
  -2 -10   9        3.37        3.46      7.63 o
  -1 -10   9       52.99       55.13     12.29 o
   0 -10   9       46.69       42.63     10.87 o
   1 -10   9       12.38       19.65      8.79 o
   2 -10   9        4.74       18.09      8.04 o
   3 -10   9       20.56       19.53      8.90 o
   4 -10   9        8.29       20.82     11.22 o
   5 -10   9        1.55       -3.98      9.05 o
   6 -10   9        1.50        1.99     10.50 o
  -7  -9   9      124.22      154.78     29.33 o
  -6  -9   9      188.68      222.13     33.31 o
  -5  -9   9        2.44        6.16     12.49 o
  -4  -9   9      115.53      107.39     15.04 o
  -3  -9   9      205.72      203.79     31.23 o
  -2  -9   9       39.53       51.40     21.54 o
  -1  -9   9      227.98      223.98     20.70 o
   0  -9   9      683.46      704.25     30.84 o
   1  -9   9       25.40       48.30     10.48 o
   2  -9   9       36.32       34.47      9.46 o
   3  -9   9      349.82      368.23     28.33 o
   4  -9   9       69.35       76.94     16.84 o
   5  -9   9       40.71       58.11     16.66 o
   6  -9   9      220.53      276.26     32.41 o
   7  -9   9       93.46      116.95     22.27 o
  -8  -8   9        4.09       -7.97     12.13 o
  -7  -8   9        3.53       11.95     12.49 o
  -6  -8   9       46.21       40.91     15.75 o
  -5  -8   9      367.45      373.84     38.56 o
  -4  -8   9      104.41      101.49     24.62 o
  -3  -8   9       15.39       16.00      7.23 o
  -2  -8   9       40.47       43.13      9.82 o
  -1  -8   9        5.60       10.75      6.13 o
   0  -8   9       62.02       61.91     10.99 o
   1  -8   9        0.34       -0.01      5.64 o
   2  -8   9      168.00      178.42     17.17 o
   3  -8   9       78.43       68.02     25.25 o
   4  -8   9       60.92       54.31     15.03 o
   5  -8   9      232.82      217.42     27.88 o
   6  -8   9      130.71      126.36     21.72 o
   7  -8   9      149.39      209.64     28.24 o
  -8  -7   9       11.07        4.16     13.03 o
  -7  -7   9      142.70       98.84     21.18 o
  -6  -7   9        7.44        0.36      8.87 o
  -5  -7   9      150.46      133.77     15.30 o
  -4  -7   9        0.02       -0.32      3.78 o
  -3  -7   9       41.62       49.54      6.97 o
  -2  -7   9       98.70       98.91     16.58 o
  -1  -7   9       46.90       56.29      6.81 o
   0  -7   9      136.42      144.28     10.19 o
   1  -7   9      253.35      236.83     13.90 o
   2  -7   9        0.11       -3.18      5.09 o
   3  -7   9       17.83       11.55      6.70 o
   4  -7   9       22.14       26.21     18.01 o
   5  -7   9       68.56       65.17     15.03 o
   6  -7   9       75.14      102.47     20.09 o
   7  -7   9       20.88       19.37     11.77 o
   8  -7   9       77.77       63.54     18.10 o
  -9  -6   9       90.75      116.77     22.63 o
  -8  -6   9      257.06      255.62     31.14 o
  -7  -6   9       18.30       12.13     12.31 o
  -6  -6   9      172.72      150.30     14.53 o
  -5  -6   9      370.07      360.45     20.00 o
  -4  -6   9      101.77       90.85     14.46 o
  -3  -6   9        0.04        1.54      2.89 o
  -2  -6   9      267.62      227.79     13.00 o
  -1  -6   9      130.39      122.97      9.48 o
   0  -6   9       75.34       66.33      9.50 o
   1  -6   9     1209.66     1157.34     25.78 o
   2  -6   9      744.78      677.72     17.71 o
   3  -6   9      233.42      287.51     28.97 o
   4  -6   9      121.89      125.30     14.38 o
   5  -6   9        0.11       -4.16      7.60 o
   6  -6   9       91.05      127.99     21.18 o
   7  -6   9       61.15       64.63     16.47 o
   8  -6   9       27.64       18.65     12.13 o
  -9  -5   9      156.21      181.76     26.07 o
  -8  -5   9      198.28      188.98     17.24 o
  -7  -5   9       30.90       26.49     11.41 o
  -6  -5   9      416.53      424.86     16.23 o
  -5  -5   9       35.16       30.24     12.12 o
  -4  -5   9       48.38       59.43      5.96 o
  -3  -5   9      340.34      346.80     11.65 o
  -2  -5   9      235.90      240.50     10.55 o
  -1  -5   9      684.12      665.10     16.07 o
   0  -5   9      195.59      173.90      8.53 o
   1  -5   9      607.00      585.60     23.75 o
   2  -5   9      613.09      589.75     18.53 o
   3  -5   9       94.88       86.22      5.91 o
   4  -5   9      298.51      293.35     16.39 o
   5  -5   9      189.24      166.73     23.72 o
   6  -5   9      261.28      297.62     31.50 o
   7  -5   9       96.34      127.09     21.91 o
   8  -5   9        3.05        7.24     10.86 o
 -10  -4   9        0.07        8.33     11.77 o
  -9  -4   9      442.08      441.28     33.58 o
  -8  -4   9      133.85      123.32     16.95 o
  -7  -4   9       75.20       76.57      8.79 o
  -6  -4   9      487.99      490.35     16.56 o
  -5  -4   9      134.95      150.76     10.51 o
  -4  -4   9      138.52      160.77     10.69 o
  -3  -4   9      146.10      126.39      7.97 o
  -2  -4   9      286.91      265.04     17.56 o
  -1  -4   9      181.66      191.98     12.02 o
   0  -4   9        0.63        3.32      2.74 o
   1  -4   9     2444.50     2362.37     84.27 o
   2  -4   9     4007.75     3863.63     65.13 o
   3  -4   9      130.65      145.33     11.51 o
   4  -4   9       78.96       66.69      8.26 o
   5  -4   9      379.24      446.79     32.22 o
   6  -4   9       18.88       15.93     11.95 o
   7  -4   9        7.98       -0.18      9.05 o
   8  -4   9      280.78      282.78     32.22 o
 -10  -3   9       84.99       75.83     16.02 o
  -9  -3   9       43.77       42.22      6.80 o
  -8  -3   9        4.37        4.31      3.96 o
  -7  -3   9       68.71       65.00     11.91 o
  -6  -3   9      249.52      240.16     12.13 o
  -5  -3   9        4.96        8.64      3.88 o
  -4  -3   9        0.63        0.39      2.45 o
  -3  -3   9      334.42      357.57     13.24 o
  -2  -3   9        1.13        1.45      2.97 o
  -1  -3   9        0.35        0.56      2.79 o
   0  -3   9        0.48        1.01      2.72 o
   1  -3   9       90.10      101.57      9.15 o
   2  -3   9       10.77        7.09      4.28 o
   3  -3   9      522.20      515.27     18.43 o
   4  -3   9      196.06      192.19     13.60 o
   5  -3   9       98.74      108.42     13.96 o
   6  -3   9      240.07      208.19     26.25 o
   7  -3   9        4.64       -9.96      7.06 o
   8  -3   9        6.97        8.51     10.14 o
 -10  -2   9       59.19       54.73      8.34 o
  -9  -2   9       37.33       43.57     10.27 o
  -8  -2   9        0.24        1.86      3.68 o
  -7  -2   9      279.51      267.50     13.16 o
  -6  -2   9       13.54       11.07      3.94 o
  -5  -2   9      374.44      372.19     14.77 o
  -4  -2   9       11.91        9.87      3.52 o
  -3  -2   9        9.10        9.88      3.89 o
  -2  -2   9       23.21       13.26      4.04 o
  -1  -2   9       63.67       72.85      6.72 o
   0  -2   9      227.85      231.09     12.15 o
   1  -2   9       65.36       58.32      7.05 o
   2  -2   9      126.57      118.93     12.16 o
   3  -2   9      672.30      681.88     21.20 o
   4  -2   9        8.98        7.73      4.72 o
   5  -2   9        1.08        2.14      6.07 o
   6  -2   9       44.42       44.53     13.58 o
   7  -2   9        7.14        6.34      9.23 o
   8  -2   9        1.84        4.34     10.68 o
 -10  -1   9      274.14      297.57     14.66 o
  -9  -1   9        1.84        0.82      3.73 o
  -8  -1   9       30.76       32.61      5.38 o
  -7  -1   9        3.36        5.66      3.39 o
  -6  -1   9       44.69       48.41      6.91 o
  -5  -1   9        1.51        5.15      3.65 o
  -4  -1   9     1499.54     1578.74     30.86 o
  -3  -1   9      582.28      540.77     16.14 o
  -2  -1   9      345.95      364.52     15.81 o
  -1  -1   9      416.69      417.32     14.64 o
   0  -1   9       59.05       46.37      5.33 o
   1  -1   9      196.35      170.03     11.44 o
   2  -1   9      557.78      561.23     18.78 o
   3  -1   9      995.01     1013.90     26.82 o
   4  -1   9        0.07        0.07      4.07 o
   5  -1   9      747.87      744.30     30.66 o
   6  -1   9      159.62      195.34     25.71 o
   7  -1   9       26.20       26.61     13.03 o
   8  -1   9       13.50       -1.81      9.41 o
 -10   0   9       85.65       93.48     14.21 o
  -9   0   9        8.04        8.15      4.08 o
  -8   0   9       95.16       94.28      7.74 o
  -7   0   9        9.77       10.46      4.20 o
  -6   0   9       13.91        8.70      4.16 o
  -5   0   9      937.51      939.11     26.73 o
  -4   0   9        0.83        1.78      2.89 o
  -3   0   9      312.83      293.27     12.04 o
  -2   0   9      305.11      310.41     12.19 o
  -1   0   9        5.36        0.20      3.11 o
   0   0   9      972.48     1055.71     21.44 o
   1   0   9      383.14      353.02     14.72 o
   2   0   9      933.60      959.38     25.55 o
   3   0   9        0.06        1.93      4.09 o
   4   0   9      678.62      751.87     30.21 o
   5   0   9       73.98      101.42     13.82 o
   6   0   9      116.47      118.58     21.91 o
   7   0   9      531.28      522.65     39.10 o
   8   0   9       26.18        6.16     12.13 o
 -10   1   9      164.34      161.42     12.06 o
  -9   1   9       22.83       17.47      4.25 o
  -8   1   9        0.83       -0.57      4.15 o
  -7   1   9       60.16       52.32      7.08 o
  -6   1   9       88.85       70.93     14.84 o
  -5   1   9      440.54      441.14     31.95 o
  -4   1   9      183.51      196.87     15.94 o
  -3   1   9       72.05       60.57      7.36 o
  -2   1   9       41.44       38.39      5.67 o
  -1   1   9      284.06      309.85     13.28 o
   0   1   9      391.74      400.99     12.67 o
   1   1   9        0.46       -3.01      3.22 o
   2   1   9      184.23      165.19     23.99 o
   3   1   9      806.54      856.63     71.87 o
   4   1   9      235.56      233.74     20.17 o
   5   1   9      256.83      235.71     20.85 o
   6   1   9      604.81      630.18     41.82 o
   7   1   9       28.73       19.91     13.03 o
 -10   2   9       36.35       22.27      5.65 o
  -9   2   9      326.89      344.72     19.24 o
  -8   2   9      320.35      331.91     15.57 o
  -7   2   9       23.57       20.71      5.22 o
  -6   2   9       24.62       24.33      6.79 o
  -5   2   9      515.06      506.20     18.81 o
  -4   2   9     2034.44     1935.45     35.69 o
  -3   2   9       36.06       33.26      5.17 o
  -2   2   9      156.04      141.75     12.42 o
  -1   2   9      702.29      695.30     20.03 o
   0   2   9       10.62       14.33      5.68 o
   1   2   9       69.44       75.42     10.97 o
   2   2   9       37.75       31.24      8.34 o
   3   2   9       41.44       26.42      8.00 o
   4   2   9       47.37       69.45     13.13 o
   5   2   9       84.66       59.21     11.84 o
   6   2   9       83.74       73.50     18.83 o
   7   2   9      173.02      119.48     22.99 o
 -10   3   9       95.72       88.27     10.68 o
  -9   3   9      332.68      334.36     12.86 o
  -8   3   9       71.88       73.81     15.12 o
  -7   3   9      377.68      348.50     14.83 o
  -6   3   9       56.97       58.14     13.94 o
  -5   3   9     1270.74     1249.75     32.45 o
  -4   3   9      263.95      268.26     22.65 o
  -3   3   9      346.52      358.94     13.51 o
  -2   3   9       55.41       48.74      9.53 o
  -1   3   9     1438.38     1383.89     30.86 o
   0   3   9       27.21       16.57     10.23 o
   1   3   9        7.10        7.79      7.42 o
   2   3   9       36.24       18.57      7.50 o
   3   3   9      109.07       99.23     22.45 o
   4   3   9        0.23       -6.42      5.56 o
   5   3   9      208.94      209.10     20.99 o
   6   3   9       38.19       44.90     16.29 o
   7   3   9       35.23       33.49     15.75 o
 -10   4   9       24.26       28.48      6.41 o
  -9   4   9       47.76       54.11     12.13 o
  -8   4   9      227.91      206.12     13.03 o
  -7   4   9        0.44        1.05      3.65 o
  -6   4   9      295.40      296.07     14.28 o
  -5   4   9      310.11      322.47     15.52 o
  -4   4   9      196.08      169.26     13.44 o
  -3   4   9      389.84      396.93     15.30 o
  -2   4   9      246.55      253.14     14.18 o
  -1   4   9     1067.75     1078.14     53.22 o
   0   4   9      595.35      599.45     40.37 o
   1   4   9      148.94      122.80     21.54 o
   2   4   9        1.53       -7.24      4.48 o
   3   4   9      213.46      240.11     31.50 o
   4   4   9      131.40      137.77     17.22 o
   5   4   9      125.88      133.78     24.80 o
   6   4   9        0.01        6.70     11.95 o
 -10   5   9        4.77        5.61      5.97 o
  -9   5   9        7.58        2.13      4.39 o
  -8   5   9       49.58       40.57      6.95 o
  -7   5   9      408.35      374.36     16.41 o
  -6   5   9        0.00       -2.01      4.12 o
  -5   5   9       31.69       33.54      6.90 o
  -4   5   9       86.99       96.40     18.92 o
  -3   5   9        2.26        2.59      3.74 o
  -2   5   9       44.55       30.03      5.45 o
  -1   5   9       22.60       34.57      6.36 o
   0   5   9      241.15      234.73     20.03 o
   1   5   9       19.18       27.16      8.63 o
   2   5   9        5.35       -5.09      5.59 o
   3   5   9        0.03        5.98      7.78 o
   4   5   9       21.82       16.51     11.22 o
   5   5   9        9.83       15.03     14.12 o
   6   5   9      353.98      430.32     45.26 o
 -10   6   9       23.16       17.74      7.60 o
  -9   6   9       13.53        9.84      6.34 o
  -8   6   9      206.82      216.40     14.34 o
  -7   6   9      397.02      392.63     19.55 o
  -6   6   9       80.61       73.46      9.77 o
  -5   6   9       34.11       33.17     12.58 o
  -4   6   9       84.09       90.90      8.34 o
  -3   6   9      102.89      109.24     13.38 o
  -2   6   9       59.79       57.44      9.89 o
  -1   6   9      145.78      124.71     15.75 o
   0   6   9      539.33      525.49     50.24 o
   1   6   9       16.42        3.05     16.11 o
   2   6   9       64.94       48.42     12.22 o
   3   6   9        1.15       -2.91      7.72 o
   4   6   9       21.21        8.54     10.50 o
   5   6   9      112.84       72.59     21.18 o
  -9   7   9      189.75      184.03     10.41 o
  -8   7   9       48.56       59.75      6.82 o
  -7   7   9     1209.48     1171.45     36.60 o
  -6   7   9      482.82      498.72     16.77 o
  -5   7   9        2.54       -0.30      3.42 o
  -4   7   9      387.58      371.26     31.05 o
  -3   7   9        8.91       14.31      6.39 o
  -2   7   9       22.89       20.11      8.12 o
  -1   7   9      543.49      553.34     27.06 o
   0   7   9     1094.63     1130.66    108.89 o
   1   7   9      102.49       97.05     15.20 o
   2   7   9      177.11      231.59     22.83 o
   3   7   9      290.89      292.80     39.74 o
   4   7   9       17.39        9.74     10.77 o
  -9   8   9      373.69      361.45     15.60 o
  -8   8   9        1.03        1.26      4.17 o
  -7   8   9        0.84        0.43      4.32 o
  -6   8   9      428.06      454.78     22.54 o
  -5   8   9      511.53      485.75     21.87 o
  -4   8   9       91.30       81.62     13.49 o
  -3   8   9        2.54       18.28     11.04 o
  -2   8   9      180.38      168.91     26.25 o
  -1   8   9       62.51       71.80     13.16 o
   0   8   9      361.81      355.41     27.76 o
   1   8   9     1043.06     1119.58     48.52 o
   2   8   9       42.38       30.44     11.58 o
   3   8   9       11.30       11.63     10.59 o
   4   8   9      462.03      399.13     33.67 o
  -8   9   9       45.17       25.61      7.65 o
  -7   9   9        0.00        2.04      6.21 o
  -6   9   9       64.45       57.74      9.92 o
  -5   9   9       32.73       22.98      7.48 o
  -4   9   9       26.28       23.90     13.58 o
  -3   9   9       87.36       78.39     19.55 o
  -2   9   9        9.50        4.71     11.04 o
  -1   9   9        1.56        0.64      7.73 o
   0   9   9      357.73      354.09     29.17 o
   1   9   9      120.05      120.08     19.73 o
   2   9   9      219.15      230.01     25.28 o
  -7  10   9       63.80       56.20     10.78 o
  -6  10   9       36.14       30.96     13.94 o
  -5  10   9        9.80       26.43     13.40 o
  -4  10   9       22.20       29.87     15.21 o
  -3  10   9      124.93       79.66     20.46 o
  -2  10   9       26.98       47.97     17.38 o
  -1  10   9        3.85       11.41     11.95 o
   0  10   9        0.08       -2.15      9.56 o
   1  10   9        6.11        3.05     14.39 o
  -5  11   9       40.25       17.20     14.66 o
  -4  11   9      101.65       58.66     19.55 o
  -3  11   9       11.05       15.03     15.03 o
  -2  11   9       82.21       78.57     22.45 o
  -1  11   9       90.42       79.11     22.99 o
  -3 -12  10       85.36       61.73     22.99 o
  -2 -12  10       51.26       46.58     13.66 o
  -1 -12  10        4.22       -6.16      8.00 o
   0 -12  10       34.76       33.98     12.10 o
   1 -12  10       72.36       58.65     24.26 o
   2 -12  10       13.66        3.08     11.77 o
   3 -12  10       70.40       77.12     20.46 o
  -4 -11  10        6.71        5.07     15.03 o
  -3 -11  10        8.33       13.40      9.52 o
  -2 -11  10        3.54       -4.80      7.22 o
  -1 -11  10       22.12       28.54     17.11 o
   0 -11  10        0.09       11.54     16.20 o
   1 -11  10        0.95        7.85      8.31 o
   2 -11  10        6.81        4.31      8.60 o
   3 -11  10       70.23       62.82     17.74 o
   4 -11  10        2.75       -1.45      9.41 o
   5 -11  10       13.27       23.17     14.48 o
  -5 -10  10       16.36       -3.62     11.95 o
  -4 -10  10      246.37      244.03     34.94 o
  -3 -10  10      596.75      664.65     32.77 o
  -2 -10  10      303.57      305.48     36.12 o
  -1 -10  10       71.13       78.14     24.35 o
   0 -10  10       33.68       32.52      9.96 o
   1 -10  10        0.76        2.73      6.83 o
   2 -10  10      240.09      278.77     24.36 o
   3 -10  10      198.67      149.72     23.72 o
   4 -10  10        4.35        3.44     10.32 o
   5 -10  10       60.02       97.22     20.64 o
   6 -10  10      164.33      190.27     28.42 o
  -6  -9  10        4.93      -17.38      8.69 o
  -5  -9  10       38.81       13.03     12.49 o
  -4  -9  10       92.94      114.05     23.53 o
  -3  -9  10       43.47       59.91     30.96 o
  -2  -9  10      554.27      703.10     32.28 o
  -1  -9  10       12.77       15.52      8.64 o
   0  -9  10       51.41       60.84     11.64 o
   1  -9  10      225.86      258.75     22.35 o
   2  -9  10       24.70       10.14      8.22 o
   3  -9  10        0.45        3.25      7.16 o
   4  -9  10      385.71      437.20     40.01 o
   5  -9  10      206.21      239.69     30.23 o
   6  -9  10        0.05       26.25     12.67 o
  -7  -8  10       23.31       49.42     17.56 o
  -6  -8  10       14.08       16.47     12.31 o
  -5  -8  10        5.80       -1.81      9.96 o
  -4  -8  10      153.05      158.41     25.71 o
  -3  -8  10      213.98      209.55     14.26 o
  -2  -8  10       55.73       56.39      7.73 o
  -1  -8  10      468.17      454.72     17.72 o
   0  -8  10      364.99      358.63     15.69 o
   1  -8  10        0.01        3.35      5.78 o
   2  -8  10      101.54      112.07     38.02 o
   3  -8  10      121.17      135.46     26.16 o
   4  -8  10      222.59      235.71     29.15 o
   5  -8  10      262.13      270.47     31.68 o
   6  -8  10      283.51      339.26     35.84 o
   7  -8  10       83.34       74.04     19.37 o
  -8  -7  10      186.01      182.84     28.60 o
  -7  -7  10        0.23        4.53     11.41 o
  -6  -7  10        1.13       -9.73      4.88 o
  -5  -7  10       58.33       64.42     10.61 o
  -4  -7  10        4.55        2.85      4.45 o
  -3  -7  10        0.59        0.96      6.46 o
  -2  -7  10        1.14        1.67      3.46 o
  -1  -7  10      120.25      108.99     10.84 o
   0  -7  10      523.52      542.67     17.90 o
   1  -7  10       50.81       45.15      6.10 o
   2  -7  10       20.06       22.45      8.37 o
   3  -7  10       62.21       73.90     12.35 o
   4  -7  10       59.43       64.38     12.39 o
   5  -7  10       59.94       88.53     19.37 o
   6  -7  10       17.27       -2.90      9.59 o
   7  -7  10       63.12       83.82     19.01 o
  -8  -6  10       33.20       41.46     15.75 o
  -7  -6  10      318.98      310.79     22.19 o
  -6  -6  10      683.76      675.80     27.70 o
  -5  -6  10      118.75      103.82     12.35 o
  -4  -6  10        2.70       -1.20      3.38 o
  -3  -6  10      283.59      313.67     15.19 o
  -2  -6  10      146.18      144.71     10.87 o
  -1  -6  10        0.85       -0.77      3.53 o
   0  -6  10        6.12        4.75      3.79 o
   1  -6  10        0.00        1.59      3.19 o
   2  -6  10        0.18        1.72      3.00 o
   3  -6  10      754.53      784.65     31.70 o
   4  -6  10        0.02        1.58      6.61 o
   5  -6  10      119.19      138.85     21.72 o
   6  -6  10        1.82       -6.52      7.97 o
   7  -6  10        6.12        2.72      9.23 o
  -9  -5  10      152.83       89.07     19.37 o
  -8  -5  10      146.87      169.63     25.34 o
  -7  -5  10        3.67       -5.39      5.52 o
  -6  -5  10      350.88      354.96     22.31 o
  -5  -5  10      326.49      341.33     19.06 o
  -4  -5  10       75.57       85.77      8.57 o
  -3  -5  10       20.72       27.65      6.67 o
  -2  -5  10      361.02      336.52     26.15 o
  -1  -5  10      260.45      288.72     13.63 o
   0  -5  10      242.93      241.54     14.09 o
   1  -5  10      131.16      105.41     13.02 o
   2  -5  10      197.58      207.09     17.85 o
   3  -5  10      143.05      147.00     18.56 o
   4  -5  10      427.54      424.11     22.32 o
   5  -5  10       84.88       73.50     16.47 o
   6  -5  10        1.57       -4.71      8.15 o
   7  -5  10      379.35      360.98     36.75 o
  -9  -4  10       16.38       11.04      9.96 o
  -8  -4  10        1.35       -4.23      5.85 o
  -7  -4  10        3.46        2.48      4.24 o
  -6  -4  10       10.68       11.05      4.64 o
  -5  -4  10       12.46       12.44      4.45 o
  -4  -4  10       17.23        7.32      3.58 o
  -3  -4  10        2.15       -2.91      2.53 o
  -2  -4  10       60.61       59.85     10.41 o
  -1  -4  10      270.07      290.95     22.63 o
   0  -4  10      195.37      193.99     16.51 o
   1  -4  10       12.24        9.27      7.06 o
   2  -4  10      503.22      574.58     72.23 o
   3  -4  10        0.54        6.01      6.08 o
   4  -4  10       22.00       13.48     11.22 o
   5  -4  10      105.42      102.28     19.73 o
   6  -4  10      273.68      234.08     29.15 o
   7  -4  10       37.92       45.26     15.03 o
 -10  -3  10       34.69       21.86      8.37 o
  -9  -3  10        6.35        3.75      5.78 o
  -8  -3  10       12.14       16.38      5.23 o
  -7  -3  10       50.72       41.21      9.58 o
  -6  -3  10       22.64       19.43      4.78 o
  -5  -3  10        3.95       12.41      4.13 o
  -4  -3  10      111.73      126.59      9.68 o
  -3  -3  10      326.52      281.32     13.61 o
  -2  -3  10        5.18        3.65      3.48 o
  -1  -3  10       50.51       56.81      7.40 o
   0  -3  10       10.50        5.54      6.97 o
   1  -3  10      115.74      130.36     14.27 o
   2  -3  10       31.58       33.97      8.70 o
   3  -3  10      338.76      362.39     24.68 o
   4  -3  10       29.19       15.99      7.28 o
   5  -3  10        1.06       -0.36      9.05 o
   6  -3  10       60.97       97.40     19.73 o
   7  -3  10       77.48       91.60     19.91 o
 -10  -2  10       60.38       61.27     15.84 o
  -9  -2  10      507.38      535.74     18.00 o
  -8  -2  10       62.28       57.59      7.15 o
  -7  -2  10      333.11      328.77     14.69 o
  -6  -2  10     1251.97     1221.45     27.65 o
  -5  -2  10      225.82      225.45     15.43 o
  -4  -2  10      294.01      289.43     12.64 o
  -3  -2  10       91.55      102.34      8.87 o
  -2  -2  10       25.74       15.41      4.78 o
  -1  -2  10      319.79      304.97     18.24 o
   0  -2  10      423.88      422.24     20.85 o
   1  -2  10      588.61      588.98     25.15 o
   2  -2  10       43.03       46.90     16.11 o
   3  -2  10      427.36      448.57     24.96 o
   4  -2  10        2.20        1.87      5.74 o
   5  -2  10       84.99      113.51     20.46 o
   6  -2  10       16.23        3.44      9.78 o
   7  -2  10       27.98       62.46     17.74 o
 -10  -1  10       81.22       87.70      9.96 o
  -9  -1  10      149.13      169.48     12.02 o
  -8  -1  10      225.14      216.50     12.40 o
  -7  -1  10        7.69        7.33      5.82 o
  -6  -1  10       23.08       17.00      5.08 o
  -5  -1  10     1450.25     1369.35     47.43 o
  -4  -1  10       22.76       32.47      5.38 o
  -3  -1  10       51.73       53.80      6.74 o
  -2  -1  10     1372.79     1306.15     29.41 o
  -1  -1  10        0.02        0.59      3.24 o
   0  -1  10      100.40      116.76     31.41 o
   1  -1  10      196.96      199.25     17.40 o
   2  -1  10      786.20      758.51     49.78 o
   3  -1  10       29.32       22.42      7.73 o
   4  -1  10       95.07       86.41     14.84 o
   5  -1  10     1028.93      967.81     50.87 o
   6  -1  10        3.60       -1.81      8.33 o
   7  -1  10      240.13      226.47     29.69 o
 -10   0  10       66.22       82.73     12.67 o
  -9   0  10       13.49        7.90      4.45 o
  -8   0  10        9.70       11.38      4.36 o
  -7   0  10      792.53      783.44     24.46 o
  -6   0  10      270.50      294.54     19.19 o
  -5   0  10       23.83       18.47      5.21 o
  -4   0  10      127.27      133.51      9.70 o
  -3   0  10        0.07        1.63      3.08 o
  -2   0  10       24.43       21.48      5.60 o
  -1   0  10      472.00      490.27     18.65 o
   0   0  10        5.51        3.05      5.35 o
   1   0  10       67.53       74.11     18.19 o
   2   0  10      535.80      528.20     27.43 o
   3   0  10      209.81      238.57     20.27 o
   4   0  10       58.96       51.58     11.86 o
   5   0  10        7.22       -5.61      7.24 o
   6   0  10      429.98      426.70     40.37 o
   7   0  10        0.00       -2.35      9.96 o
 -10   1  10        0.44       -4.71      5.79 o
  -9   1  10      228.93      253.20     17.52 o
  -8   1  10      136.27      141.19     11.47 o
  -7   1  10      183.01      213.44     18.47 o
  -6   1  10        3.46       -0.41      4.48 o
  -5   1  10       23.93        9.42      6.70 o
  -4   1  10       83.48       83.32      7.75 o
  -3   1  10       39.82       37.32      5.83 o
  -2   1  10      111.32      113.26     12.40 o
  -1   1  10        0.09       -2.64      3.29 o
   0   1  10      175.61      189.98     16.67 o
   1   1  10       29.11       22.46      7.16 o
   2   1  10       24.45       23.20      8.05 o
   3   1  10      160.64      148.75     16.63 o
   4   1  10       11.46        8.52      7.08 o
   5   1  10       30.52       39.28     15.21 o
   6   1  10       44.08       20.64     14.30 o
   7   1  10        0.74        1.09     11.59 o
 -10   2  10       12.05        5.43      6.70 o
  -9   2  10       55.64       41.69      7.01 o
  -8   2  10      241.90      237.96     12.53 o
  -7   2  10       23.31       22.66      5.87 o
  -6   2  10        3.30       13.81      8.15 o
  -5   2  10      478.94      503.06     28.15 o
  -4   2  10      295.19      296.55     13.05 o
  -3   2  10      192.99      197.33     13.06 o
  -2   2  10      235.53      224.57     13.20 o
  -1   2  10      297.81      256.06     19.28 o
   0   2  10       60.55       63.03     10.46 o
   1   2  10       41.40       25.40     16.47 o
   2   2  10       27.80       32.71     11.86 o
   3   2  10        0.04       -4.17      5.22 o
   4   2  10       44.30       23.51     20.19 o
   5   2  10      109.14      106.27     22.09 o
   6   2  10       93.22       84.72     20.64 o
 -10   3  10       10.86        8.33      7.24 o
  -9   3  10       96.95       80.58      8.55 o
  -8   3  10      288.03      311.45     14.86 o
  -7   3  10        1.64       11.98      5.08 o
  -6   3  10      309.92      297.22     15.89 o
  -5   3  10      210.00      215.13     20.64 o
  -4   3  10       61.45       69.14      9.20 o
  -3   3  10       37.69       45.55      6.56 o
  -2   3  10      761.90      721.07     21.39 o
  -1   3  10      105.33      114.85     13.57 o
   0   3  10       88.44       79.88     11.89 o
   1   3  10      709.32      739.94     30.39 o
   2   3  10        1.17       -6.94      4.79 o
   3   3  10        2.57        7.21      7.29 o
   4   3  10      425.51      442.20     30.22 o
   5   3  10      228.47      230.46     31.32 o
   6   3  10        6.55        3.98     12.49 o
 -10   4  10       16.04        1.81      5.43 o
  -9   4  10      110.87      105.91     13.22 o
  -8   4  10        5.73        0.43      4.22 o
  -7   4  10      136.76      111.27     15.30 o
  -6   4  10       16.58        8.06      5.22 o
  -5   4  10       77.53       78.12     10.05 o
  -4   4  10      460.43      455.91     20.34 o
  -3   4  10        8.74        3.68      4.41 o
  -2   4  10        6.04       -0.98      5.06 o
  -1   4  10      313.03      290.03     21.43 o
   0   4  10      383.17      397.40     23.55 o
   1   4  10       11.60       15.48      7.85 o
   2   4  10        9.46        8.21      9.23 o
   3   4  10      106.58      116.10     42.91 o
   4   4  10        0.39        0.76      7.53 o
   5   4  10      151.93      166.01     27.52 o
   6   4  10      345.08      375.65     42.18 o
 -10   5  10        1.38        3.80      7.06 o
  -9   5  10       60.42       59.70     10.32 o
  -8   5  10       19.64       23.52      6.52 o
  -7   5  10      145.95      128.95     13.49 o
  -6   5  10       10.91       15.10      6.16 o
  -5   5  10       92.95      102.19     11.44 o
  -4   5  10       68.61       67.54      9.92 o
  -3   5  10       16.89       12.16     11.41 o
  -2   5  10      100.89       98.32      9.68 o
  -1   5  10       17.63       21.47      8.64 o
   0   5  10       90.02       60.76     11.59 o
   1   5  10      158.85      153.44     17.73 o
   2   5  10        0.13       -8.07      6.01 o
   3   5  10      119.16      145.04     28.97 o
   4   5  10       16.14       14.98      9.09 o
   5   5  10       28.78       18.10     14.48 o
  -9   6  10      203.95      199.22     18.01 o
  -8   6  10       55.84       36.19      7.56 o
  -7   6  10     1176.64     1206.52     34.68 o
  -6   6  10       80.52       78.85     10.54 o
  -5   6  10       73.44       87.90     11.32 o
  -4   6  10        6.98       14.14      5.74 o
  -3   6  10        8.03        8.47      7.06 o
  -2   6  10      180.89      172.69     17.39 o
  -1   6  10        6.77       -1.53      6.52 o
   0   6  10      784.04      822.10     34.66 o
   1   6  10       91.37       64.23     18.83 o
   2   6  10      317.67      337.47     27.65 o
   3   6  10        2.32       -3.49      7.76 o
   4   6  10        0.91        1.72      9.60 o
  -9   7  10        0.04        1.69      7.48 o
  -8   7  10      237.19      315.58     14.19 o
  -7   7  10       45.07       29.32      6.18 o
  -6   7  10      120.39      137.14     18.74 o
  -5   7  10      590.32      639.54     38.29 o
  -4   7  10       15.90       15.58      6.83 o
  -3   7  10       75.70       76.76     18.10 o
  -2   7  10        0.74       -0.74      6.74 o
  -1   7  10       80.23      104.77     15.23 o
   0   7  10       15.58       13.91      9.46 o
   1   7  10       97.09       94.25     16.26 o
   2   7  10       31.92       52.16     13.76 o
   3   7  10       37.09       48.12     13.88 o
   4   7  10      398.23      428.82     34.42 o
  -8   8  10        6.67       11.77      5.53 o
  -7   8  10       65.78       76.21     10.64 o
  -6   8  10       34.45       30.54      8.43 o
  -5   8  10        0.01        3.15      5.45 o
  -4   8  10      484.10      444.26     40.91 o
  -3   8  10       14.62       17.20     11.95 o
  -2   8  10       61.64       89.79     20.28 o
  -1   8  10        0.04        8.34      7.83 o
   0   8  10      224.90      292.23     40.55 o
   1   8  10        1.81       -1.01      7.47 o
   2   8  10       45.11       57.05     14.46 o
   3   8  10      327.53      357.04     32.59 o
  -7   9  10       57.52       43.93     17.02 o
  -6   9  10        5.41       13.03     11.77 o
  -5   9  10        7.55       10.50     11.95 o
  -4   9  10       37.95       47.43     17.38 o
  -3   9  10       64.37       37.66     15.03 o
  -2   9  10        6.13       11.95     12.67 o
  -1   9  10      150.81      140.48     27.16 o
   0   9  10        1.17       -5.49      8.47 o
   1   9  10        0.87        6.65     12.85 o
  -6  10  10        0.59       -5.07      9.96 o
  -5  10  10      141.53      108.98     23.53 o
  -4  10  10      196.03      198.41     30.78 o
  -3  10  10        1.18        3.26     12.85 o
  -2  10  10       33.95       15.93     13.58 o
  -1  10  10       62.13       10.32     15.03 o
   0  10  10      328.48      285.67     40.37 o
  -2 -12  11      110.48      131.55     20.59 o
  -1 -12  11        0.22       -6.14     12.49 o
   0 -12  11       31.55       42.51     13.73 o
   1 -12  11       37.33       28.86     12.53 o
   2 -12  11       11.82        3.26     10.50 o
  -4 -11  11       79.62       55.22     21.00 o
  -3 -11  11        0.66       -9.96     12.31 o
  -2 -11  11        5.62       -0.93      8.37 o
  -1 -11  11      153.85      167.02     21.54 o
   0 -11  11      124.41      138.01     18.84 o
   1 -11  11      216.58      279.48     26.50 o
   2 -11  11        9.64       12.96      9.64 o
   3 -11  11        0.12        1.63     11.95 o
   4 -11  11       34.64       25.34     14.30 o
  -5 -10  11       48.99       76.76     21.91 o
  -4 -10  11      468.72      475.58     50.15 o
  -3 -10  11      329.92      382.49     29.41 o
  -2 -10  11      392.18      416.73     30.93 o
  -1 -10  11       71.74       88.91     15.67 o
   0 -10  11       20.69       13.37      8.87 o
   1 -10  11       41.31       65.92     13.61 o
   2 -10  11      314.02      330.37     26.99 o
   3 -10  11        0.68       17.20     12.49 o
   4 -10  11      103.60      134.87     25.16 o
   5 -10  11      204.29      246.75     33.31 o
  -6  -9  11        2.32        7.78     14.12 o
  -5  -9  11       58.63       40.55     17.38 o
  -4  -9  11       12.49       39.28     17.74 o
  -3  -9  11      246.83      240.62     22.72 o
  -2  -9  11       31.66       29.13      9.83 o
  -1  -9  11      319.54      295.31     24.88 o
   0  -9  11      320.27      359.85     27.22 o
   1  -9  11       52.33       38.14     10.18 o
   2  -9  11       10.39       14.94      9.50 o
   3  -9  11       95.36      103.90     20.55 o
   4  -9  11       25.29       17.02     13.40 o
   5  -9  11      338.32      308.66     36.39 o
  -7  -8  11        0.02       -0.54     12.13 o
  -6  -8  11        8.50       -0.54      9.41 o
  -5  -8  11        0.25        7.66     10.14 o
  -4  -8  11       15.01       10.71      7.08 o
  -3  -8  11        0.81       -4.22      4.22 o
  -2  -8  11        1.52        6.37      4.45 o
  -1  -8  11       33.11       42.65      7.05 o
   0  -8  11        1.46       -1.68      3.76 o
   1  -8  11       69.06       74.77     13.06 o
   2  -8  11        1.93        3.57      6.79 o
   3  -8  11       39.39       61.32     12.62 o
   4  -8  11        2.72       -1.99      9.23 o
   5  -8  11      174.57      212.17     29.33 o
   6  -8  11        1.11       -3.08      9.78 o
  -7  -7  11      153.71      181.22     28.78 o
  -6  -7  11        3.27       -1.51      6.23 o
  -5  -7  11       10.29        6.87      5.67 o
  -4  -7  11       40.56       47.03      9.01 o
  -3  -7  11       53.11       59.96      9.12 o
  -2  -7  11        1.28       -2.74      3.61 o
  -1  -7  11        3.28        2.33      3.56 o
   0  -7  11       90.43      101.53      9.38 o
   1  -7  11        0.01       -3.84      3.62 o
   2  -7  11        0.43       -3.73      5.92 o
   3  -7  11       37.45       45.02     10.96 o
   4  -7  11        8.66        2.35      9.05 o
   5  -7  11        7.75       21.36     12.31 o
   6  -7  11      148.95      152.25     25.71 o
  -8  -6  11      102.51      124.73     23.72 o
  -7  -6  11       21.32       18.65     11.59 o
  -6  -6  11      265.07      271.42     22.00 o
  -5  -6  11       85.49       75.44     10.87 o
  -4  -6  11      208.21      222.73     18.47 o
  -3  -6  11        1.17        2.35      3.79 o
  -2  -6  11      479.84      499.72     17.97 o
  -1  -6  11      259.22      248.46     13.35 o
   0  -6  11      255.72      239.93     35.56 o
   1  -6  11        3.99        6.35      3.94 o
   2  -6  11        5.02        5.16      6.64 o
   3  -6  11      182.18      158.26     17.42 o
   4  -6  11      342.30      304.88     24.04 o
   5  -6  11      206.97      166.19     24.62 o
   6  -6  11       67.64       49.78     16.29 o
  -8  -5  11       33.11       46.53     15.57 o
  -7  -5  11       22.92       20.21      7.99 o
  -6  -5  11      236.94      233.12     26.79 o
  -5  -5  11       61.69       59.77      9.80 o
  -4  -5  11       23.14       14.27      4.88 o
  -3  -5  11        3.29       10.74      4.54 o
  -2  -5  11      126.70      128.67     11.47 o
  -1  -5  11      719.40      688.94     27.93 o
   0  -5  11      912.63      962.33     34.66 o
   1  -5  11       87.57       70.15     11.30 o
   2  -5  11      243.22      277.03     21.92 o
   3  -5  11        0.06       -1.40      8.51 o
   4  -5  11        6.28       -8.59      6.79 o
   5  -5  11      190.02      206.92     28.24 o
   6  -5  11      228.46      236.07     30.78 o
   7  -5  11        2.49       -1.09     12.67 o
  -9  -4  11        1.97        1.81     11.22 o
  -8  -4  11      201.15      198.41     26.25 o
  -7  -4  11       67.47       77.20     15.30 o
  -6  -4  11      412.01      421.66     44.63 o
  -5  -4  11        7.89       12.06      5.85 o
  -4  -4  11        0.15        3.16      3.87 o
  -3  -4  11      157.24      133.02     10.59 o
  -2  -4  11       14.00        9.56      9.87 o
  -1  -4  11       19.38       20.21      7.21 o
   0  -4  11       30.96       25.71     10.50 o
   1  -4  11      513.90      560.98     26.63 o
   2  -4  11      121.04      114.00     14.75 o
   3  -4  11     1350.38     1294.35     96.13 o
   4  -4  11       67.80       75.10     18.38 o
   5  -4  11       52.26       56.66     17.02 o
   6  -4  11        0.95       -3.44      9.59 o
   7  -4  11      291.90      301.60     35.66 o
  -9  -3  11      321.40      350.48     32.22 o
  -8  -3  11      105.06      101.36     14.51 o
  -7  -3  11      767.05      803.45     23.18 o
  -6  -3  11       84.25       93.91      9.16 o
  -5  -3  11       11.63        5.15      3.90 o
  -4  -3  11      111.83      117.21     16.19 o
  -3  -3  11       20.73        3.21     17.47 o
  -2  -3  11       38.28       26.46      7.91 o
  -1  -3  11      488.56      510.56     24.04 o
   0  -3  11      166.14      194.24     17.81 o
   1  -3  11      160.36      184.32     17.78 o
   2  -3  11       52.23       67.64     11.62 o
   3  -3  11        7.23       11.09      6.95 o
   4  -3  11      263.49      259.32     48.52 o
   5  -3  11      105.18       95.59     20.09 o
   6  -3  11        0.00        9.96      9.96 o
   7  -3  11        3.35       16.29     11.77 o
  -9  -2  11      132.20      172.15     22.63 o
  -8  -2  11        8.50       15.31      4.87 o
  -7  -2  11      466.06      460.86     18.89 o
  -6  -2  11      441.09      429.05     15.82 o
  -5  -2  11      826.19      851.85     52.32 o
  -4  -2  11       20.54       34.95     14.84 o
  -3  -2  11      332.59      364.70     17.86 o
  -2  -2  11      177.24      168.86     29.78 o
  -1  -2  11      307.01      290.98     21.12 o
   0  -2  11       44.16       49.96     16.75 o
   1  -2  11        6.02        9.34      6.34 o
   2  -2  11      279.75      277.73     22.72 o
   3  -2  11       12.60       10.71      7.69 o
   4  -2  11       26.27       31.98      9.71 o
   5  -2  11       21.07       10.86     10.50 o
   6  -2  11        7.24       -7.60      9.23 o
   7  -2  11       10.19       -4.16     12.13 o
 -10  -1  11      202.45      218.69     15.71 o
  -9  -1  11      107.83       95.85     10.77 o
  -8  -1  11        5.70        0.37      3.98 o
  -7  -1  11        7.21       17.07      4.38 o
  -6  -1  11      565.91      578.64     25.80 o
  -5  -1  11       37.30       38.87     13.67 o
  -4  -1  11      230.94      247.57     14.05 o
  -3  -1  11      134.31      168.28     24.39 o
  -2  -1  11        5.04        6.26      5.50 o
  -1  -1  11      359.32      422.35     23.43 o
   0  -1  11      461.32      460.60     24.77 o
   1  -1  11      111.03       86.62     12.35 o
   2  -1  11      413.56      427.29     25.10 o
   3  -1  11       18.51       23.20      8.84 o
   4  -1  11        0.09       11.88      8.26 o
   5  -1  11       12.61        2.35      7.97 o
   6  -1  11      233.84      270.83     32.95 o
   7  -1  11       48.62       42.18     16.29 o
 -10   0  11        3.76        6.02      6.16 o
  -9   0  11        4.21        2.43      4.29 o
  -8   0  11        5.66        3.49      4.09 o
  -7   0  11        7.00        5.61      5.15 o
  -6   0  11        7.98       10.40      5.95 o
  -5   0  11      315.14      358.66     19.08 o
  -4   0  11      196.29      211.51     16.00 o
  -3   0  11      130.28      150.55     11.15 o
  -2   0  11      136.99      166.03     15.67 o
  -1   0  11       62.34       67.85     10.92 o
   0   0  11       62.94       55.13      9.96 o
   1   0  11       13.30        6.62      8.69 o
   2   0  11      197.22      180.36     32.04 o
   3   0  11       69.23       62.42     11.95 o
   4   0  11       20.18       31.08     13.67 o
   5   0  11        0.33       -1.09      9.78 o
   6   0  11       38.71       71.33     19.01 o
 -10   1  11       45.26       41.46     10.50 o
  -9   1  11        1.36        1.32      4.16 o
  -8   1  11       62.44       65.03      8.71 o
  -7   1  11       77.91       67.34     11.77 o
  -6   1  11       39.26       41.60      7.83 o
  -5   1  11       42.94       27.26     19.46 o
  -4   1  11       52.58       38.61      7.87 o
  -3   1  11      191.81      190.82     12.52 o
  -2   1  11        9.44        2.16      5.51 o
  -1   1  11      192.85      193.67     17.37 o
   0   1  11       68.36       47.93     11.68 o
   1   1  11        0.02        8.77      8.78 o
   2   1  11       22.53       25.50     10.95 o
   3   1  11       20.00       13.00      7.70 o
   4   1  11      197.55      184.24     30.05 o
   5   1  11       38.66        7.60     11.04 o
   6   1  11        4.77       30.59     14.66 o
 -10   2  11        5.71        4.16      6.88 o
  -9   2  11      297.15      290.62     40.37 o
  -8   2  11       43.42       47.19      7.60 o
  -7   2  11       21.41       20.00      6.88 o
  -6   2  11      233.36      228.92     16.33 o
  -5   2  11      313.50      331.99     23.08 o
  -4   2  11      267.38      280.28     26.34 o
  -3   2  11     1267.32     1197.51     29.03 o
  -2   2  11     1228.38     1209.59     38.15 o
  -1   2  11      165.31      168.24     16.88 o
   0   2  11      413.20      470.37     26.04 o
   1   2  11      945.99      916.77     35.36 o
   2   2  11      250.47      234.21     38.74 o
   3   2  11       32.41       16.05     18.74 o
   4   2  11       74.80       75.69     14.66 o
   5   2  11       32.64       50.33     18.83 o
   6   2  11        1.50       -9.41     11.77 o
 -10   3  11        1.77        5.25      7.24 o
  -9   3  11       20.97       18.59      6.13 o
  -8   3  11      140.42      167.45     13.53 o
  -7   3  11      173.56      168.65     16.38 o
  -6   3  11        2.81        4.67      4.87 o
  -5   3  11        4.26        2.37      4.87 o
  -4   3  11     1118.74     1113.22     34.15 o
  -3   3  11      183.61      181.49     31.77 o
  -2   3  11       32.62       24.01      9.14 o
  -1   3  11      636.69      686.88     63.36 o
   0   3  11       68.84       99.68     14.48 o
   1   3  11        6.48       -3.75      5.81 o
   2   3  11      237.35      234.39     21.63 o
   3   3  11      241.93      250.38     23.17 o
   4   3  11        1.00        3.33      7.63 o
   5   3  11        8.48        0.91     11.22 o
  -9   4  11        2.42       -5.97      5.97 o
  -8   4  11       32.04       39.26      7.49 o
  -7   4  11      166.60      155.39     13.61 o
  -6   4  11        0.13       -2.31      4.83 o
  -5   4  11       10.92        7.40      5.96 o
  -4   4  11        0.01        2.90      8.33 o
  -3   4  11      375.32      400.63     37.47 o
  -2   4  11     1130.07     1136.36     38.52 o
  -1   4  11      277.47      301.52     23.45 o
   0   4  11      441.34      478.25     39.65 o
   1   4  11      105.98       94.05     14.47 o
   2   4  11       97.69       89.31     14.82 o
   3   4  11        0.10        0.92      6.41 o
   4   4  11       25.24       34.16     12.22 o
   5   4  11       51.11       61.19     19.37 o
  -9   5  11        7.37        7.92      6.03 o
  -8   5  11        0.86        4.74      5.78 o
  -7   5  11      201.50      215.77     16.53 o
  -6   5  11       28.87       10.66      6.51 o
  -5   5  11        3.07       11.04     10.86 o
  -4   5  11       14.08        3.98      8.87 o
  -3   5  11       23.29       28.97     12.85 o
  -2   5  11       40.83       36.29     14.84 o
  -1   5  11       35.47       43.61     10.99 o
   0   5  11      181.97      168.58     18.94 o
   1   5  11        0.00       -0.35      6.04 o
   2   5  11       34.87       29.66     10.83 o
   3   5  11       10.17       10.86      8.99 o
   4   5  11       31.56       22.17     10.77 o
  -9   6  11       14.74       10.04      6.56 o
  -8   6  11      310.82      301.87     21.27 o
  -7   6  11      103.25      106.97     12.40 o
  -6   6  11       22.20       19.01     11.41 o
  -5   6  11      112.66       99.57     20.28 o
  -4   6  11       11.83        5.78      6.09 o
  -3   6  11      272.61      330.57     36.03 o
  -2   6  11       45.60       38.28     10.59 o
  -1   6  11       75.15       99.42     16.47 o
   0   6  11        9.79        3.41      7.80 o
   1   6  11       25.25       35.05     11.23 o
   2   6  11        0.52        2.99      8.83 o
   3   6  11      115.96       79.04     30.32 o
  -8   7  11      128.82      143.63     14.09 o
  -7   7  11      370.73      388.44     20.93 o
  -6   7  11       17.75       30.25      8.33 o
  -5   7  11       30.23       30.34      9.87 o
  -4   7  11      204.14      233.53     30.59 o
  -3   7  11        5.40        8.69      9.78 o
  -2   7  11      209.99      264.67     34.22 o
  -1   7  11      222.10      266.98     24.07 o
   0   7  11      172.98      242.50     23.92 o
   1   7  11       89.64      105.76     17.07 o
   2   7  11      118.52      149.54     20.42 o
   3   7  11      235.50      242.77     51.78 o
  -7   8  11       46.08       47.03      9.74 o
  -6   8  11       28.39       16.15      7.72 o
  -5   8  11       27.56       34.22     15.57 o
  -4   8  11       21.26       47.61     16.47 o
  -3   8  11       84.87       62.82     17.92 o
  -2   8  11        1.56       13.40     13.03 o
  -1   8  11       15.75       14.84     12.31 o
   0   8  11       57.82       66.24     15.01 o
   1   8  11       35.93        9.87     12.13 o
  -6   9  11      128.63      165.65     26.07 o
  -5   9  11       54.94       42.36     17.56 o
  -4   9  11       86.35       78.75     20.82 o
  -3   9  11        2.45        3.08     11.04 o
  -2   9  11        2.55        2.53     10.68 o
  -1   9  11        4.98       12.49     14.30 o
   0   9  11       11.28       14.48     15.57 o
  -2 -11  12       54.03       52.98     14.18 o
  -1 -11  12       10.16        9.38      9.89 o
   0 -11  12        5.10        6.08      9.98 o
   1 -11  12       24.89       20.25     10.58 o
   2 -11  12       92.76       80.86     16.23 o
  -4 -10  12       84.45       91.42     24.26 o
  -3 -10  12      160.14      127.45     27.52 o
  -2 -10  12       86.59       77.13     15.48 o
  -1 -10  12      408.34      523.36     62.00 o
   0 -10  12       25.56       27.62     10.83 o
   1 -10  12       40.36       38.88     11.62 o
   2 -10  12       23.15       31.42     12.08 o
   3 -10  12        1.27        5.61     12.13 o
   4 -10  12        4.06       -0.54     11.22 o
  -5  -9  12        1.60        8.69     13.40 o
  -4  -9  12      139.92      158.95     29.33 o
  -3  -9  12        6.14        6.56      8.63 o
  -2  -9  12       56.20       73.16     14.84 o
  -1  -9  12        4.36       -0.76      6.70 o
   0  -9  12       97.56       76.96     14.43 o
   1  -9  12      137.25      149.60     21.18 o
   2  -9  12       32.26       23.46      9.79 o
   3  -9  12       59.41       53.77     17.38 o
   4  -9  12       18.88        7.78     11.41 o
  -6  -8  12       85.53      124.73     25.16 o
  -5  -8  12        8.40        3.46      8.42 o
  -4  -8  12        0.49        4.42      6.95 o
  -3  -8  12       38.75       34.09      7.43 o
  -2  -8  12      156.98      151.85     13.14 o
  -1  -8  12        4.70       -1.65      4.63 o
   0  -8  12        0.25        5.47      6.88 o
   1  -8  12       41.45       52.65     12.22 o
   2  -8  12       23.47       22.20      9.96 o
   3  -8  12       94.81      104.55     16.06 o
   4  -8  12        1.41        2.72      9.41 o
   5  -8  12       95.27       65.53     20.46 o
  -7  -7  12        7.16       -5.07     10.68 o
  -6  -7  12      201.50      198.05     30.23 o
  -5  -7  12      155.80      172.59     17.36 o
  -4  -7  12        0.23       -9.42      6.16 o
  -3  -7  12      262.78      251.77     16.04 o
  -2  -7  12      221.89      236.05     15.44 o
  -1  -7  12      144.04      160.79     12.42 o
   0  -7  12      109.92       99.90      9.80 o
   1  -7  12      259.67      227.27     21.58 o
   2  -7  12      199.02      215.42     21.72 o
   3  -7  12       61.68       56.92     11.84 o
   4  -7  12      160.72      158.41     26.07 o
   5  -7  12      111.96      109.89     22.81 o
  -7  -6  12      460.65      453.49     42.91 o
  -6  -6  12       92.36       91.17     13.13 o
  -5  -6  12       79.15       63.87     10.66 o
  -4  -6  12      156.39      162.03     15.83 o
  -3  -6  12      292.79      275.57     16.49 o
  -2  -6  12        0.06        0.73      3.99 o
  -1  -6  12      169.87      162.99     23.70 o
   0  -6  12      501.43      450.46     25.74 o
   1  -6  12       12.09       14.46      5.98 o
   2  -6  12       78.88       77.65     13.12 o
   3  -6  12      159.60      167.33     18.74 o
   4  -6  12       19.02       25.89     13.58 o
   5  -6  12       15.46       10.32     12.67 o
   6  -6  12       53.81       39.28     16.11 o
  -8  -5  12       12.86       15.03     11.95 o
  -7  -5  12        1.72       -4.89      8.87 o
  -6  -5  12       54.83       45.21     11.59 o
  -5  -5  12      113.33      131.82     14.64 o
  -4  -5  12        5.68        3.83      6.61 o
  -3  -5  12       20.42       18.83      5.23 o
  -2  -5  12      261.67      281.19     14.75 o
  -1  -5  12       86.11       86.84      9.07 o
   0  -5  12       44.39       59.30     11.06 o
   1  -5  12      668.67      702.29     30.65 o
   2  -5  12        3.21        6.45      6.71 o
   3  -5  12       35.71       21.65      9.26 o
   4  -5  12      158.00      177.78     26.61 o
   5  -5  12       82.07       97.58     21.00 o
   6  -5  12       56.60       52.68     17.38 o
  -8  -4  12      232.66      303.23     33.67 o
  -7  -4  12       83.42       95.92     13.04 o
  -6  -4  12        7.81        9.62      6.08 o
  -5  -4  12        4.80       -5.95      7.24 o
  -4  -4  12       68.40       56.16      9.66 o
  -3  -4  12        7.37        1.01      5.36 o
  -2  -4  12      109.67       77.88     12.06 o
  -1  -4  12        3.04        4.84      6.25 o
   0  -4  12       42.67       32.22     13.03 o
   1  -4  12     1156.14     1055.80     38.81 o
   2  -4  12       42.22       63.04     12.06 o
   3  -4  12       63.98       88.39     35.57 o
   4  -4  12      130.37      118.05     24.53 o
   5  -4  12        8.78       10.32     11.41 o
   6  -4  12        0.03       16.66     12.85 o
  -9  -3  12        5.27       -8.15      8.87 o
  -8  -3  12      546.68      565.01     37.47 o
  -7  -3  12       78.33      100.90     12.84 o
  -6  -3  12      148.64      160.15     24.98 o
  -5  -3  12      135.16      200.56     16.66 o
  -4  -3  12        7.31       -1.81      7.78 o
  -3  -3  12      169.53      187.18     16.82 o
  -2  -3  12        1.84        7.89      5.93 o
  -1  -3  12      358.77      330.46     23.97 o
   0  -3  12       51.29       70.97     24.26 o
   1  -3  12      151.40      155.63     17.57 o
   2  -3  12       76.95       84.72     14.07 o
   3  -3  12      179.41      170.20     19.32 o
   4  -3  12      333.08      338.62     27.19 o
   5  -3  12       14.20        5.61     11.04 o
   6  -3  12       46.85       48.34     17.56 o
  -9  -2  12        7.91       29.51     13.76 o
  -8  -2  12      141.29      168.72     22.45 o
  -7  -2  12      552.50      560.24     27.43 o
  -6  -2  12      527.30      528.29     29.96 o
  -5  -2  12       11.82        6.70      8.15 o
  -3  -2  12       88.04       62.98     19.46 o
  -2  -2  12      151.00      142.21     15.22 o
  -1  -2  12     1264.03     1339.98     42.57 o
   0  -2  12      203.62      185.83     18.25 o
   1  -2  12       18.62       17.49      9.41 o
   2  -2  12      740.91      794.93     33.65 o
   3  -2  12      681.33      645.18     33.13 o
   4  -2  12       19.97       17.07      9.57 o
   5  -2  12      149.96      169.81     28.24 o
   6  -2  12      124.84       99.39     22.81 o
  -9  -1  12       19.94       15.79      6.98 o
  -8  -1  12        6.41        6.15      5.07 o
  -7  -1  12        0.24        4.12      4.55 o
  -6  -1  12        0.94       -2.67      4.72 o
  -5  -1  12      629.28      700.06     42.00 o
  -4  -1  12        9.39       12.31     11.77 o
  -3  -1  12      117.30       91.54     15.75 o
  -2  -1  12       26.28       35.02      8.70 o
  -1  -1  12      239.66      243.22     20.51 o
   0  -1  12        0.50       -3.60      5.31 o
   1  -1  12       96.60      106.01     14.64 o
   2  -1  12      150.19      150.15     30.78 o
   3  -1  12      378.73      423.89     52.50 o
   4  -1  12      814.93      776.72     35.23 o
   5  -1  12       63.95       56.48     17.02 o
   6  -1  12        2.86       13.40     13.22 o
  -9   0  12        1.32        4.30      7.15 o
  -8   0  12        6.60        6.13      4.56 o
  -7   0  12       10.32        2.16      5.35 o
  -6   0  12      116.00      106.54     12.61 o
  -5   0  12      128.60      126.27     13.30 o
  -4   0  12       23.20       34.76     13.03 o
  -3   0  12       16.99       12.08      6.97 o
  -2   0  12       15.33        5.51      5.32 o
  -1   0  12      188.77      169.79     17.36 o
   0   0  12       26.29        7.90     10.68 o
   1   0  12       60.87       73.97     12.74 o
   2   0  12       44.64       39.32     15.39 o
   3   0  12      107.35      111.32     16.30 o
   4   0  12        8.21       11.65      8.90 o
   5   0  12       76.01       91.06     21.36 o
   6   0  12      189.51      204.57     31.14 o
  -9   1  12      177.59      169.74     14.42 o
  -8   1  12      101.11       96.33     10.92 o
  -7   1  12       71.74       56.35      9.31 o
  -6   1  12       92.64       98.98     25.89 o
  -5   1  12       95.21       78.34     11.04 o
  -4   1  12       19.37        9.96      8.69 o
  -3   1  12      120.19      123.52     24.17 o
  -2   1  12      216.60      224.68     19.38 o
  -1   1  12      181.16      196.00     18.42 o
   0   1  12       24.36       31.16      9.30 o
   1   1  12       98.37       78.57     12.86 o
   2   1  12       20.14       21.97      9.12 o
   3   1  12       71.83       62.75     12.86 o
   4   1  12        0.36        3.07      8.44 o
   5   1  12       90.14       73.14     20.09 o
  -9   2  12      122.10      133.28     12.47 o
  -8   2  12       48.94       54.49     12.31 o
  -7   2  12       34.09       37.79      9.14 o
  -6   2  12      414.68      419.73     27.16 o
  -5   2  12      125.74      124.21     13.50 o
  -4   2  12       70.20       52.14     15.39 o
  -3   2  12       12.96       24.77      8.14 o
  -2   2  12       43.67       47.47      9.98 o
  -1   2  12      366.19      384.36     26.50 o
   0   2  12      113.79      120.32     27.06 o
   1   2  12        5.23       11.73      7.61 o
   2   2  12      161.44      158.99     18.87 o
   3   2  12      336.78      311.86     26.39 o
   4   2  12        6.19       -1.03      8.67 o
   5   2  12       21.36       16.47     13.76 o
  -9   3  12       57.74       62.54      9.69 o
  -8   3  12       46.11       37.71      8.24 o
  -7   3  12      101.50      112.17     12.42 o
  -6   3  12        0.12       -1.08      5.13 o
  -5   3  12      162.65      179.59     25.34 o
  -4   3  12        0.06        2.90      8.51 o
  -3   3  12       89.96       75.85     18.10 o
  -2   3  12     1215.89     1196.30     40.02 o
  -1   3  12       59.45       42.87     10.56 o
   0   3  12       59.83       62.17     25.16 o
   1   3  12      179.16      196.84     20.62 o
   2   3  12        3.11       -0.98      7.72 o
   3   3  12       60.72       62.47     13.95 o
   4   3  12      251.59      274.07     26.21 o
  -9   4  12        0.12        3.20      6.29 o
  -8   4  12       63.73       67.53     19.55 o
  -7   4  12        0.44        1.01      6.12 o
  -6   4  12       35.40       74.22     17.20 o
  -5   4  12       83.29       85.45     18.65 o
  -4   4  12      485.56      480.28     35.66 o
  -3   4  12      299.09      257.25     31.14 o
  -2   4  12        5.61        2.21      7.88 o
  -1   4  12      363.32      413.57     43.27 o
   0   4  12        2.52        7.02      8.02 o
   1   4  12       65.73       61.93     17.56 o
   2   4  12       20.53       29.23     10.75 o
   3   4  12        3.02       -1.14      8.25 o
   4   4  12       12.36       11.92     10.23 o
  -8   5  12      242.93      206.23     18.83 o
  -7   5  12        2.92        0.91      9.05 o
  -6   5  12       77.94       78.03     18.47 o
  -5   5  12       75.09       47.61     15.21 o
  -4   5  12        9.46       13.76     10.32 o
  -3   5  12        4.33       14.84     12.13 o
  -2   5  12      327.89      303.41     35.84 o
  -1   5  12       65.47       69.44     13.63 o
   0   5  12        1.32        0.71      7.81 o
   1   5  12      164.79      181.37     20.31 o
   2   5  12        1.77       -6.38      8.18 o
   3   5  12        5.69        5.31      9.65 o
  -8   6  12      279.47      259.42     29.87 o
  -7   6  12      536.04      594.52     39.28 o
  -6   6  12        6.06       -1.45      9.78 o
  -5   6  12       22.47       15.39     12.67 o
  -4   6  12      419.59      475.22     44.17 o
  -3   6  12      212.47      204.75     29.69 o
  -2   6  12        9.56        4.71     10.68 o
  -1   6  12      244.42      238.76     22.98 o
   0   6  12       41.50       62.41     35.39 o
   1   6  12       37.93       40.62     12.48 o
   2   6  12      150.67      156.65     23.44 o
  -7   7  12        3.47        1.72      6.40 o
  -6   7  12       62.97       92.33     20.82 o
  -5   7  12       49.51       38.74     15.75 o
  -4   7  12       28.89       47.07     18.65 o
  -3   7  12      101.30       97.03     22.45 o
  -2   7  12       83.81       72.41     20.82 o
  -1   7  12      158.40      124.37     25.89 o
   0   7  12       18.00       31.83     11.78 o
   1   7  12       92.99      131.20     19.76 o
  -6   8  12        4.04        2.35     10.86 o
  -5   8  12       20.06       21.72     15.39 o
  -4   8  12        1.11       -1.99     11.04 o
  -3   8  12       14.40       12.49     13.03 o
  -2   8  12        0.96       -7.06      9.59 o
  -1   8  12      199.82      185.20     33.67 o
   0   8  12      295.77      322.24     43.63 o
  -4   9  12       17.49        5.79     14.30 o
  -3   9  12       22.78        7.60     14.48 o
  -3 -10  13       14.78        6.70     16.84 o
  -2 -10  13      136.82      151.77     20.73 o
  -1 -10  13        1.41       19.15     10.53 o
   0 -10  13       99.69      100.06     16.97 o
   1 -10  13      159.64      211.04     23.30 o
   2 -10  13      137.02      122.80     39.38 o
  -4  -9  13       68.53       25.71     17.38 o
  -3  -9  13       59.80       65.56     11.74 o
  -2  -9  13       22.49       35.18      7.76 o
  -1  -9  13        6.32       -2.84     12.49 o
   0  -9  13        2.27       12.12      9.28 o
   1  -9  13       22.90       28.63     11.55 o
   2  -9  13       74.85       91.85     16.52 o
   3  -9  13       22.39       20.46     14.30 o
  -5  -8  13      203.66      189.54     32.04 o
  -4  -8  13        3.54       -3.74      6.70 o
  -3  -8  13       63.35       66.76     11.35 o
  -2  -8  13      145.67      155.49     14.21 o
  -1  -8  13       23.50       25.50      6.75 o
   0  -8  13       60.32       80.98     18.01 o
   1  -8  13       30.50       33.50     11.35 o
   2  -8  13        0.25        4.99      9.50 o
   3  -8  13      121.92      139.76     25.71 o
   4  -8  13       21.86       28.60     15.93 o
  -6  -7  13      154.88      110.61     24.62 o
  -5  -7  13        0.02        3.21      6.89 o
  -4  -7  13      296.51      290.80     24.44 o
  -3  -7  13      162.44      153.55     13.22 o
  -2  -7  13        4.79        0.19      5.25 o
  -1  -7  13      353.17      395.54     18.69 o
   0  -7  13      131.80      160.90     26.88 o
   1  -7  13       61.86       87.74     15.35 o
   2  -7  13      219.01      271.55     25.22 o
   3  -7  13       21.62        6.37      8.55 o
   4  -7  13        0.26        0.54     11.04 o
  -7  -6  13       12.63        7.60     12.85 o
  -6  -6  13      139.79      136.86     24.80 o
  -5  -6  13       41.67       49.88     10.64 o
  -4  -6  13       95.77       80.93     12.22 o
  -3  -6  13      319.14      292.72     17.38 o
  -2  -6  13      632.58      643.75     46.47 o
  -1  -6  13      142.69      127.93     16.63 o
   0  -6  13      276.54      292.11     23.15 o
   1  -6  13      157.35      181.44     19.95 o
   2  -6  13      113.53      112.67     16.02 o
   3  -6  13      180.54      223.45     22.64 o
   4  -6  13      171.37      159.31     27.34 o
   5  -6  13       21.63       34.03     15.75 o
  -7  -5  13        0.95        0.72     10.14 o
  -6  -5  13        0.00       -3.92      5.72 o
  -5  -5  13        9.55        8.91      6.52 o
  -4  -5  13       91.98       93.68     12.69 o
  -3  -5  13        3.05        1.26      4.26 o
  -2  -5  13       16.68       20.21      5.79 o
  -1  -5  13       56.29       50.79      7.70 o
   0  -5  13      499.50      564.33     41.37 o
   1  -5  13      224.07      202.06     23.17 o
   2  -5  13      116.31      145.64     17.23 o
   3  -5  13       61.21       77.72     14.04 o
   4  -5  13       11.46       12.67     12.31 o
   5  -5  13        0.09        9.23     10.68 o
  -8  -4  13      321.04      278.43     32.95 o
  -7  -4  13       10.80       -3.80      9.78 o
  -6  -4  13      210.69      206.88     18.55 o
  -5  -4  13      129.82      119.01     13.73 o
  -4  -4  13       38.96       29.20      7.52 o
  -3  -4  13      115.36      120.62     15.21 o
  -2  -4  13        0.35        8.01      6.52 o
  -1  -4  13       31.57       24.53      8.13 o
   0  -4  13      261.63      250.73     30.05 o
   1  -4  13       34.95       48.96     11.72 o
   2  -4  13        2.95       -8.43      6.82 o
   3  -4  13       18.22       13.68      8.78 o
   4  -4  13        0.52       10.14     11.04 o
   5  -4  13       99.98      123.28     23.90 o
  -8  -3  13       16.07        4.89     10.50 o
  -7  -3  13      673.34      678.34     43.27 o
  -6  -3  13       98.54      113.06     13.92 o
  -5  -3  13        4.43        2.96      5.74 o
  -4  -3  13      777.22      719.79     43.63 o
  -3  -3  13       71.58       64.58     11.13 o
  -2  -3  13      177.92      163.34     17.58 o
  -1  -3  13      111.94      128.31     18.92 o
   0  -3  13       32.45       34.95     10.43 o
   1  -3  13       94.72      112.56     15.98 o
   2  -3  13       24.93       18.91      9.14 o
   3  -3  13       76.13       81.68     15.10 o
   4  -3  13       14.61       19.55     12.31 o
   5  -3  13      107.49      101.56     23.90 o
  -8  -2  13        0.04        1.63     10.50 o
  -7  -2  13      174.15      136.94     15.23 o
  -6  -2  13      277.00      286.76     31.14 o
  -5  -2  13      664.12      626.02     38.92 o
  -4  -2  13       37.94       48.34     16.47 o
  -3  -2  13      176.97      185.63     18.14 o
  -2  -2  13       61.30       58.39     11.43 o
  -1  -2  13      103.49      107.12     14.61 o
   0  -2  13       46.62       28.74     12.04 o
   1  -2  13      143.25      168.96     19.06 o
   2  -2  13        0.02       -7.01      6.37 o
   3  -2  13      228.77      267.79     35.21 o
   4  -2  13     1060.68     1037.72     42.64 o
   5  -2  13       50.80       44.72     16.66 o
  -9  -1  13        1.53       -8.15      8.51 o
  -8  -1  13       98.82       84.18     17.56 o
  -7  -1  13      109.08      143.56     21.91 o
  -6  -1  13      135.65      131.79     20.46 o
  -5  -1  13       34.32       38.74     14.30 o
  -4  -1  13       65.44       66.80     18.83 o
  -3  -1  13       62.52       48.03     10.35 o
  -2  -1  13      188.40      167.81     17.60 o
  -1  -1  13      516.04      561.66     35.94 o
   0  -1  13       22.68       16.55      9.05 o
   1  -1  13       11.06       13.19      8.31 o
   2  -1  13       10.07        7.11      8.02 o
   3  -1  13       41.28       29.75     13.94 o
   4  -1  13       37.29       64.05     14.33 o
   5  -1  13      253.56      278.97     36.03 o
  -9   0  13      370.66      344.87     31.32 o
  -8   0  13      212.37      200.95     24.62 o
  -7   0  13       30.87       16.11     11.04 o
  -6   0  13       30.99       46.89     15.21 o
  -5   0  13        2.97        5.43     10.50 o
  -4   0  13      100.42       62.64     17.38 o
  -3   0  13      570.17      608.28     42.18 o
  -2   0  13        8.67        7.77      7.41 o
  -1   0  13      166.71      182.49     18.90 o
   0   0  13        1.87       -5.15      6.70 o
   1   0  13        0.08        7.89      7.61 o
   2   0  13       81.49       74.19     14.35 o
   3   0  13      196.24      228.30     25.07 o
   4   0  13        6.85       -4.30      9.05 o
   5   0  13       67.99       63.36     18.65 o
  -9   1  13      138.13      104.46     19.01 o
  -8   1  13       35.16       47.97     13.94 o
  -7   1  13      448.70      512.33     37.11 o
  -6   1  13      119.05      106.09     20.46 o
  -5   1  13        0.55       -9.05      7.06 o
  -4   1  13      487.14      481.37     36.57 o
  -3   1  13       18.84       15.21     11.22 o
  -2   1  13       44.37       53.94     17.83 o
  -1   1  13      245.78      289.41     47.88 o
   0   1  13      100.47      105.53     15.17 o
   1   1  13        3.71        5.16      7.18 o
   2   1  13      135.03      113.74     16.88 o
   3   1  13      101.77      107.76     16.62 o
   4   1  13        9.20       11.57      9.91 o
  -9   2  13      161.44      144.10     19.19 o
  -7   2  13        0.30        4.34     11.59 o
  -6   2  13       42.75       35.48     14.84 o
  -5   2  13      536.50      517.03     37.66 o
  -4   2  13       35.85       21.72     13.40 o
  -3   2  13       19.11       12.13     11.22 o
  -2   2  13      159.52      162.40     34.49 o
  -1   2  13        7.70       16.30      8.11 o
   0   2  13      376.16      390.64     28.28 o
   1   2  13        2.14        5.07      7.94 o
   2   2  13        7.39        4.83      7.44 o
   3   2  13      174.11      148.76     20.22 o
   4   2  13      191.81      262.58     26.77 o
  -8   3  13       19.52       16.29     12.67 o
  -7   3  13       81.79      121.29     21.91 o
  -6   3  13       58.58       43.45     16.11 o
  -5   3  13       39.69       39.10     14.66 o
  -4   3  13       20.72       17.20     12.31 o
  -3   3  13      189.79      250.91     32.59 o
  -2   3  13       46.77       33.66     10.23 o
  -1   3  13      199.10      238.62     27.88 o
   0   3  13        6.57        1.62      7.49 o
   1   3  13       40.66       38.98     12.31 o
   2   3  13        2.06        9.10      9.71 o
   3   3  13       30.12       29.13     12.14 o
  -8   4  13       27.91       47.43     15.21 o
  -7   4  13       26.44       36.75     15.03 o
  -6   4  13       73.60      119.84     22.45 o
  -5   4  13        3.92       11.59     11.41 o
  -4   4  13        1.33        3.26     10.86 o
  -3   4  13      430.48      432.67     42.72 o
  -2   4  13       42.22       41.64     16.29 o
  -1   4  13       94.00      110.58     16.29 o
   0   4  13      130.32      109.91     16.77 o
   1   4  13        2.82        3.37      9.05 o
   2   4  13      174.63      168.20     66.98 o
   3   4  13      123.92       90.10     18.11 o
  -8   5  13      109.50      147.18     24.26 o
  -7   5  13      626.79      641.95     42.91 o
  -6   5  13       34.00       59.02     18.10 o
  -5   5  13      190.70      188.28     28.06 o
  -4   5  13      377.25      425.61     41.64 o
  -3   5  13      380.78      432.67     43.27 o
  -2   5  13        0.84        6.52     12.49 o
  -1   5  13      185.50      178.96     26.70 o
   0   5  13       16.77        6.23      8.45 o
   1   5  13        0.03        1.95      9.25 o
   2   5  13       15.95       24.63     21.36 o
  -7   6  13        0.76      -10.14     10.50 o
  -6   6  13      400.65      515.77     39.28 o
  -5   6  13       78.92       67.16     19.19 o
  -4   6  13      105.68       92.15     22.45 o
  -3   6  13      170.66      223.22     32.59 o
  -2   6  13      524.35      572.43     52.86 o
  -1   6  13      307.07      349.03     43.45 o
   0   6  13        0.04       -0.99      9.15 o
   1   6  13      304.03      249.08     26.23 o
  -6   7  13      139.86      127.09     24.08 o
  -5   7  13        6.02       14.30     12.49 o
  -4   7  13       61.00       66.44     20.09 o
  -3   7  13       17.78       13.22     13.94 o
  -2   7  13       39.01       45.08     19.73 o
  -1   7  13        2.70       10.14     15.75 o
   0   7  13       33.11       36.39     18.83 o
  -3   8  13       18.29       21.72     15.75 o
  -3  -9  14       22.96       24.50     10.48 o
  -2  -9  14       40.03       56.97     24.71 o
  -1  -9  14        0.73       -0.98      8.51 o
   0  -9  14       26.13        6.57     16.38 o
   1  -9  14        7.47       -4.29      8.63 o
  -4  -8  14      130.85      116.04     25.34 o
  -3  -8  14      119.39      104.62     14.26 o
  -2  -8  14       10.25        0.78      6.13 o
  -1  -8  14      520.73      545.58     33.23 o
   0  -8  14      287.22      254.91     25.44 o
   1  -8  14        7.54        7.20     19.55 o
   2  -8  14      181.51      200.03     24.80 o
   3  -8  14       85.30      110.97     25.16 o
  -5  -7  14       37.90       26.79     15.03 o
  -4  -7  14        0.05       -3.01      7.00 o
  -3  -7  14       41.91       45.20     10.14 o
  -2  -7  14      156.01      151.22     13.61 o
  -1  -7  14       23.28       22.63      6.66 o
   0  -7  14      109.70      121.56     24.98 o
   1  -7  14      381.66      411.89     57.84 o
   2  -7  14       51.52       78.16     15.17 o
   3  -7  14      117.83       84.00     20.09 o
  -6  -6  14       47.58       41.64     17.56 o
  -5  -6  14        1.81        4.89     10.86 o
  -4  -6  14       13.81       21.01      8.13 o
  -3  -6  14       73.11       65.72     11.13 o
  -2  -6  14       69.22       67.01     12.28 o
  -1  -6  14      301.13      298.53     17.96 o
   0  -6  14      131.84      131.41     17.85 o
   1  -6  14       70.06       81.87     15.06 o
   2  -6  14      152.56      202.40     40.82 o
   3  -6  14      179.04      199.46     22.80 o
   4  -6  14       10.01        8.69     12.31 o
  -7  -5  14       25.00        5.97     12.31 o
  -6  -5  14        6.66        1.63      9.96 o
  -5  -5  14       46.17       41.37     10.03 o
  -4  -5  14       90.82       70.98     11.69 o
  -3  -5  14       45.14       40.25      9.24 o
  -2  -5  14       50.90       56.32     12.68 o
  -1  -5  14       79.46       77.57      9.74 o
   0  -5  14        1.19       -5.79      6.66 o
   1  -5  14       62.60       46.30     11.72 o
   2  -5  14        7.91        3.67      9.87 o
   3  -5  14      100.14      113.51     17.26 o
   4  -5  14       60.62       88.16     21.72 o
  -7  -4  14       57.84       76.76     19.55 o
  -6  -4  14       77.89       74.41     19.91 o
  -5  -4  14       24.49       14.51      7.69 o
  -4  -4  14      462.00      455.18     24.50 o
  -3  -4  14      298.79      278.79     33.67 o
  -2  -4  14       23.06        6.96      7.78 o
  -1  -4  14      132.10      193.32     36.30 o
   0  -4  14        4.38        5.07     11.77 o
   1  -4  14       44.71       69.56     14.36 o
   2  -4  14       16.42       12.26      9.81 o
   3  -4  14        2.60       -0.47      7.59 o
   4  -4  14        3.99        3.44     12.49 o
  -7  -3  14        3.03        0.36     11.59 o
  -6  -3  14       30.53       27.52     14.12 o
  -5  -3  14      202.27      209.76     18.39 o
  -4  -3  14        0.86        4.16     10.86 o
  -3  -3  14      221.20      253.63     30.96 o
  -2  -3  14      565.34      597.20     56.84 o
  -1  -3  14      351.91      363.07     41.28 o
   0  -3  14      173.05      194.15     24.35 o
   1  -3  14      536.46      560.55     36.48 o
   2  -3  14       30.32       31.06     10.80 o
   3  -3  14       20.89       32.17     14.84 o
   4  -3  14       23.41       11.77     13.58 o
  -8  -2  14       49.14       17.02     11.59 o
  -7  -2  14        2.28        4.89     10.50 o
  -6  -2  14        7.61       17.20     11.77 o
  -5  -2  14        0.91       10.50      9.78 o
  -4  -2  14      452.23      472.50     45.80 o
  -3  -2  14        4.56       12.49     12.49 o
  -2  -2  14        9.59       -5.27      6.97 o
  -1  -2  14       28.56       37.40     15.93 o
   0  -2  14        2.77       12.35      8.03 o
   1  -2  14        0.20       -0.85      8.05 o
   2  -2  14       34.87       20.10     10.59 o
   3  -2  14      183.71      181.37     22.32 o
   4  -2  14      153.80      152.07     27.88 o
  -8  -1  14      211.24      244.22     29.15 o
  -7  -1  14       32.85       51.78     15.21 o
  -6  -1  14       42.74       27.88     11.41 o
  -5  -1  14       19.95       17.38     12.31 o
  -4  -1  14        7.15       12.67     13.22 o
  -3  -1  14       97.10       90.16     20.82 o
  -2  -1  14        0.52       -4.12      5.92 o
  -1  -1  14      139.69      151.78     18.26 o
   0  -1  14      113.45      118.72     17.05 o
   1  -1  14       36.05       49.56     13.94 o
   2  -1  14        1.92       -4.51      8.00 o
   3  -1  14        0.11       -0.23     10.23 o
   4  -1  14       10.65        3.26     14.30 o
  -8   0  14        5.44       15.21     12.13 o
  -7   0  14      448.49      494.95     34.76 o
  -6   0  14      104.80      117.49     22.63 o
  -5   0  14       54.40       51.59     16.47 o
  -4   0  14      454.09      504.18     45.98 o
  -3   0  14       27.78       53.95     17.20 o
  -2   0  14        4.30        8.20      7.41 o
  -1   0  14      228.01      241.68     22.66 o
   0   0  14      234.90      250.06     23.51 o
   1   0  14      201.39      203.70     40.91 o
   2   0  14      108.98       91.61     16.66 o
   3   0  14       19.19       -4.87      8.38 o
   4   0  14       81.92      103.73     24.44 o
  -8   1  14      122.41      105.54     19.91 o
  -7   1  14       11.72       21.00     14.66 o
  -6   1  14        0.82        5.97     11.41 o
  -5   1  14      213.27      180.85     27.16 o
  -4   1  14       80.54       92.87     21.54 o
  -3   1  14      396.70      376.55     41.28 o
  -2   1  14      807.77      847.57     35.65 o
  -1   1  14       15.69       16.30      8.38 o
   0   1  14      204.65      184.38     22.00 o
   1   1  14      434.98      443.47     32.13 o
   2   1  14       32.41       18.79     28.51 o
   3   1  14       35.97       86.11     40.37 o
  -7   2  14       21.84       14.12     12.13 o
  -6   2  14      172.53      116.22     22.09 o
  -5   2  14        8.48       28.97     13.03 o
  -4   2  14      194.36      211.63     30.78 o
  -3   2  14      208.42      274.27     35.48 o
  -2   2  14        0.54        7.06     10.50 o
  -1   2  14      261.61      273.24     24.30 o
   0   2  14      375.76      421.63     48.88 o
   1   2  14        9.71       -5.56      7.74 o
   2   2  14      183.65      229.37     24.79 o
   3   2  14      146.87      160.22     21.36 o
  -7   3  14       66.06       68.07     17.38 o
  -6   3  14      223.47      230.09     31.50 o
  -5   3  14       37.77       48.70     16.66 o
  -4   3  14       40.13       12.67     13.94 o
  -3   3  14       44.99       82.01     21.54 o
  -2   3  14       72.51       58.11     19.91 o
  -1   3  14        1.09      -12.34      7.93 o
   0   3  14       91.77       75.81     15.13 o
   1   3  14        1.72       -4.30      8.60 o
   2   3  14        2.90        1.74      9.74 o
  -7   4  14      127.68      132.52     24.44 o
  -6   4  14        8.35       -5.07     10.14 o
  -5   4  14       48.79        6.16     12.67 o
  -4   4  14      206.31      271.19     35.48 o
  -3   4  14        2.58        4.53     11.22 o
  -2   4  14      810.07      807.78     54.49 o
  -1   4  14       97.30      112.97     25.71 o
   0   4  14       29.07       24.27     12.22 o
   1   4  14       44.52       41.78     13.92 o
  -6   5  14       89.32      113.51     24.08 o
  -5   5  14      151.77      187.37     30.23 o
  -4   5  14        1.62        5.79     11.95 o
  -3   5  14       76.33       61.37     20.46 o
  -2   5  14      531.45      536.95     51.78 o
  -1   5  14        0.12        0.18     13.03 o
   0   5  14      111.11      146.72     20.48 o
  -5   6  14       54.54       92.15     23.17 o
  -4   6  14      181.51      147.18     27.52 o
  -3   6  14        8.37        5.61     13.58 o
  -2   6  14       70.02       61.73     21.00 o
  -1   6  14      313.71      325.68     42.72 o
  -2  -8  15       52.27       51.41     21.36 o
  -1  -8  15       99.94       86.99     20.46 o
   0  -8  15       58.26       62.39     15.00 o
  -4  -7  15      115.80       77.84     23.72 o
  -3  -7  15        3.56       -4.13      7.13 o
  -2  -7  15       16.03       13.51      7.70 o
  -1  -7  15      142.86      168.76     21.45 o
   0  -7  15       12.57        9.17     10.05 o
   1  -7  15       46.04       33.26     12.31 o
  -5  -6  15      206.93      166.55     30.59 o
  -4  -6  15       23.94       32.77     17.02 o
  -3  -6  15        8.76       12.77      7.74 o
  -2  -6  15       30.00       25.92      7.75 o
  -1  -6  15       93.08      126.16     17.85 o
   0  -6  15       26.00       13.69      9.76 o
   1  -6  15        0.01        2.52      8.77 o
   2  -6  15        3.63        5.11      9.72 o
  -6  -5  15       19.82       32.59     15.39 o
  -5  -5  15       28.98       37.11     14.66 o
  -4  -5  15      375.20      404.46     27.61 o
  -3  -5  15        2.73        6.04      8.15 o
  -2  -5  15        9.90       12.01      6.04 o
  -1  -5  15      226.46      244.56     16.71 o
   0  -5  15        8.53       -8.49      7.22 o
   1  -5  15       48.48       47.57     13.32 o
   2  -5  15       72.95       78.40     17.65 o
   3  -5  15        8.22       -5.39      8.80 o
  -6  -4  15      112.21      118.94     23.90 o
  -5  -4  15      229.63      293.09     36.03 o
  -4  -4  15       41.31       42.50     10.91 o
  -3  -4  15      110.88      123.65     24.80 o
  -2  -4  15      326.26      362.95     27.78 o
  -1  -4  15      103.16       87.72     18.38 o
   0  -4  15      129.81       99.16     15.71 o
   1  -4  15       57.62       72.78     19.55 o
   2  -4  15      167.61      228.83     33.49 o
   3  -4  15        0.01       -8.51     12.67 o
  -6  -3  15       38.58       10.86     12.49 o
  -5  -3  15       86.69       57.57     17.20 o
  -4  -3  15      189.05      183.57     28.78 o
  -3  -3  15       71.39       85.63     20.64 o
  -2  -3  15       17.70       21.33     11.09 o
  -1  -3  15        4.34       30.13     11.66 o
   0  -3  15      258.09      289.17     37.20 o
   1  -3  15        0.39        6.63      9.02 o
   2  -3  15      325.00      334.89     29.82 o
   3  -3  15      439.66      407.84     43.63 o
  -7  -2  15       14.53        2.17     11.59 o
  -6  -2  15       40.71       35.30     14.48 o
  -5  -2  15        2.54       -1.99     10.32 o
  -3  -2  15      196.19      174.52     29.69 o
  -2  -2  15      247.44      278.10     24.40 o
  -1  -2  15      114.12      107.77     17.19 o
   0  -2  15        6.14       -6.55      8.12 o
   1  -2  15        3.25        7.66      8.68 o
   2  -2  15       42.02       39.71     13.44 o
   3  -2  15       67.68       68.74     16.09 o
  -7  -1  15       69.16       22.27     12.13 o
  -6  -1  15       16.45       39.65     14.48 o
  -5  -1  15       25.88       19.37     15.03 o
  -4  -1  15       35.85       13.03     11.95 o
  -3  -1  15      345.55      274.27     37.11 o
  -2  -1  15       45.35       43.27     18.83 o
  -1  -1  15      133.46      101.99     16.38 o
   0  -1  15        0.72       -9.50      7.94 o
   1  -1  15        7.28        4.38      9.78 o
   2  -1  15       83.80       76.08     15.79 o
   3  -1  15       90.54      118.10     33.94 o
  -7   0  15        5.80        9.05      9.78 o
  -6   0  15       82.83      127.63     24.62 o
  -5   0  15      142.69      184.84     30.23 o
  -4   0  15       47.78       85.99     22.09 o
  -3   0  15      349.31      336.91     40.73 o
  -2   0  15       22.20       33.13     16.47 o
  -1   0  15        4.38        1.71      7.70 o
   0   0  15      249.86      256.19     25.31 o
   1   0  15      515.42      627.37     76.76 o
   2   0  15        7.77        6.14     15.30 o
  -7   1  15      226.61      188.46     28.78 o
  -6   1  15       32.52       52.86     18.47 o
  -5   1  15       67.44       50.15     17.92 o
  -4   1  15       85.48       65.35     19.73 o
  -3   1  15       88.13       98.84     23.72 o
  -2   1  15        6.43        0.18     13.03 o
  -1   1  15       85.31       90.60     15.80 o
   0   1  15      346.80      373.11     30.78 o
   1   1  15      230.70      259.85     34.22 o
   2   1  15      170.41      160.70     46.62 o
  -6   2  15       21.21       12.85     14.48 o
  -5   2  15       46.85       20.64     13.76 o
  -4   2  15        6.49       -5.79     12.49 o
  -3   2  15       97.56       19.01     13.76 o
  -2   2  15       13.99        6.34     14.12 o
  -1   2  15       37.87       14.84     15.03 o
   0   2  15       69.18       58.60     14.31 o
   1   2  15        4.10        7.52     12.49 o
  -6   3  15        1.65        1.99     13.03 o
  -5   3  15        3.55        5.97     12.67 o
  -4   3  15      294.13      308.30     38.56 o
  -3   3  15        6.48       -9.23     11.04 o
  -2   3  15        0.21       -8.15     11.59 o
  -1   3  15        0.90        4.34     14.12 o
   0   3  15        0.85       -5.34     11.59 o
   1   3  15        2.64        2.38     11.20 o
  -5   4  15      110.15      148.99     27.70 o
  -4   4  15      246.54      240.41     34.22 o
  -3   4  15      184.68      225.57     35.30 o
  -2   4  15        0.22       -1.27     12.85 o
  -1   4  15       12.41        9.41     17.02 o
   0   4  15      164.36      155.51     32.59 o
  -4   5  15        0.59        3.98     13.40 o
  -3   5  15      104.33      105.00     25.89 o
  -2   5  15       40.49       37.66     18.83 o
  -3  -6  16       24.95       31.86     18.65 o
  -2  -6  16       39.58       21.68     10.08 o
  -1  -6  16      153.34      119.97     18.35 o
   0  -6  16       43.55       57.82     14.90 o
  -4  -5  16       91.55       87.62     23.35 o
  -3  -5  16      186.75      197.15     32.04 o
  -2  -5  16      391.68      419.78     25.22 o
  -1  -5  16       43.30       36.98     17.56 o
   0  -5  16        2.03       -1.58     12.49 o
  -5  -4  16       14.46       11.59     13.58 o
  -4  -4  16      394.94      484.09     48.16 o
  -3  -4  16      131.67      168.00     30.78 o
  -2  -4  16       13.34       11.41     14.12 o
  -1  -4  16      551.61      547.71     59.20 o
   0  -4  16       13.68       21.73     12.22 o
   1  -4  16        3.08        4.41      9.92 o
  -5  -3  16       34.50       23.53     14.48 o
  -4  -3  16        0.85        4.16     11.41 o
  -3  -3  16       29.31       11.41     12.49 o
  -1  -3  16       17.16       33.31     25.16 o
   0  -3  16       65.98       70.36     15.62 o
   1  -3  16       29.90       29.10     11.79 o
  -5  -2  16        7.41        6.34     10.86 o
  -3  -2  16       75.59       70.60     21.72 o
  -2  -2  16       45.47       50.87     18.65 o
  -1  -2  16        3.92       -0.64      8.74 o
   0  -2  16       23.42        5.84     10.62 o
   1  -2  16        5.44        9.39     11.08 o
  -5  -1  16       60.71       90.52     24.26 o
  -4  -1  16        0.11      -10.68     12.49 o
  -3  -1  16        7.07        5.25     14.48 o
  -2  -1  16       79.55      104.09     26.43 o
  -1  -1  16        1.09       -5.24      8.02 o
   0  -1  16       69.25       80.25     16.83 o
   1  -1  16       79.49      101.49     18.30 o
  -5   0  16       18.98       34.03     17.74 o
  -4   0  16      763.77      737.17     52.86 o
  -3   0  16      458.87      470.87     48.88 o
  -2   0  16       30.50       24.26     16.84 o
  -1   0  16      200.24      249.10     38.56 o
   0   0  16       35.33       37.28     13.58 o
  -5   1  16       25.94       22.09     17.56 o
  -4   1  16       86.58       64.63     21.91 o
  -3   1  16      112.46       93.23     24.26 o
  -2   1  16       89.85      166.91     31.68 o
  -1   1  16       15.43       39.47     20.09 o
   0   1  16       16.74       16.99     12.76 o
  -4   2  16       14.01       15.75     17.02 o
  -3   2  16        5.72        8.51     15.03 o
  -2   2  16        0.42       -7.78     12.67 o
  -1   2  16        2.67        9.96     17.02 o
  -3   3  16        2.87       -1.09     13.03 o
 
